# Supplementary material for: Barium manganese(II) selenostannate(IV), BaMnSnSe4
Source: Acta Crystallogr Sect E Struct Rep Online. 2011 Nov 16;67(Pt 12):i72. doi: 10.1107/S1600536811047283 (PMC3238579; doi:10.1107/S1600536811047283)
Supplement: Supplementary file 1 [file e-67-00i72-sup1.cif]

##############################################################################
#                                                                            #
# This CIF contains the data in a paper accepted for publication in          #
# Acta Crystallographica Section E. It conforms to the requirements of       #
# Notes for Authors for Acta Crystallographica Section E, and has been       #
# peer reviewed under the auspices of the IUCr Commission on Journals.       #
#                                                                            #
# Full details of the Crystallographic Information File format               #
# are given in the paper "The Crystallographic Information File (CIF):       #
# a New Standard Archive File for Crystallography" by S. R. Hall, F. H.      #
# Allen and I. D. Brown [Acta Cryst. (1991), A47, 655-685].                  #
#                                                                            #
# The current version of the core CIF dictionary is obtainable from          #
# ftp://ftp.iucr.org/pub/cif_core.dic.                                       #
#                                                                            #
# Software is freely available for graphical display of the structure(s)     #
# in this CIF. For information consult the CIF software page                 #
# http://www.iucr.org/resources/cif/software.                                #
#                                                                            #
# This file may be used for bona fide research purposes within the           #
# scientific community so long as proper attribution is given to the journal # 
# article from which it was obtained.                                        #
#                                                                            #
##############################################################################
data_I
_audit_creation_method     SHELXL-97
_chemical_name_systematic
;
Barium manganese(II) selenostannate(IV)
;
_chemical_name_common     ?
_chemical_formula_moiety     ?
_chemical_formula_sum     'Ba Mn Se4 Sn'
_chemical_formula_iupac     'Ba Mn Sn Se4'
_chemical_formula_weight     626.81
_chemical_melting_point     ?
_symmetry_cell_setting     orthorhombic
_symmetry_space_group_name_H-M     'F d d 2'
loop_
    _symmetry_equiv_pos_as_xyz
    'x, y, z'
    '-x, -y, z'
    'x+1/4, -y+1/4, z+1/4'
    '-x+1/4, y+1/4, z+1/4'
    'x, y+1/2, z+1/2'
    '-x, -y+1/2, z+1/2'
    'x+1/4, -y+3/4, z+3/4'
    '-x+1/4, y+3/4, z+3/4'
    'x+1/2, y, z+1/2'
    '-x+1/2, -y, z+1/2'
    'x+3/4, -y+1/4, z+3/4'
    '-x+3/4, y+1/4, z+3/4'
    'x+1/2, y+1/2, z'
    '-x+1/2, -y+1/2, z'
    'x+3/4, -y+3/4, z+1/4'
    '-x+3/4, y+3/4, z+1/4'
_cell_length_a     22.3143(10)
_cell_length_b     22.7057(11)
_cell_length_c     13.4523(6)
_cell_angle_alpha     90.00
_cell_angle_beta     90.00
_cell_angle_gamma     90.00
_cell_volume     6815.8(5)
_cell_formula_units_Z     32
_cell_measurement_reflns_used     1000
_cell_measurement_theta_min     1.98
_cell_measurement_theta_max     35
_cell_measurement_temperature     298(2)
_exptl_crystal_description     'block'
_exptl_crystal_colour     'red'
_exptl_crystal_size_max     0.168
_exptl_crystal_size_mid     0.130
_exptl_crystal_size_min     0.068
_exptl_crystal_density_diffrn     4.887
_exptl_crystal_density_meas     ?
_exptl_crystal_density_method     'not measured'
_exptl_crystal_F_000     8544
_exptl_absorpt_coefficient_mu     25.926
_exptl_absorpt_correction_type     multi-scan
_exptl_absorpt_process_details     '(<i>SADABS</i>; Sheldrick, 1996)'
_exptl_absorpt_correction_T_min     0.67
_exptl_absorpt_correction_T_max     0.97
_exptl_special_details
;
;
_diffrn_ambient_temperature     298(2)
_diffrn_radiation_type     MoK\a
_diffrn_radiation_wavelength     0.71073
_diffrn_radiation_source     'fine-focus sealed tube'
_diffrn_radiation_monochromator     graphite
_diffrn_measurement_device_type     'Bruker SMART APEX CCD'
_diffrn_measurement_method     \w
_diffrn_detector_area_resol_mean     ?
_diffrn_reflns_number     18387
_diffrn_reflns_av_R_equivalents     0.0305
_diffrn_reflns_av_sigmaI/netI     0.0377
_diffrn_reflns_theta_min     1.98
_diffrn_reflns_theta_max     35.00
_diffrn_reflns_theta_full     35.00
_diffrn_measured_fraction_theta_max     0.988
_diffrn_measured_fraction_theta_full     0.988
_diffrn_reflns_limit_h_min     -35
_diffrn_reflns_limit_h_max     35
_diffrn_reflns_limit_k_min     -32
_diffrn_reflns_limit_k_max     36
_diffrn_reflns_limit_l_min     -21
_diffrn_reflns_limit_l_max     16
_diffrn_standards_number     .
_diffrn_standards_interval_count     .
_diffrn_standards_interval_time     .
_diffrn_standards_decay_%     ?
_refine_special_details
;
Refinement of <i>F</i>^2^ against ALL reflections. The weighted <i>R</i>-factor
<i>wR</i> and goodness of fit <i>S</i> are based on <i>F</i>^2^, conventional
<i>R</i>-factors <i>R</i> are based on <i>F</i>, with <i>F</i> set to zero for
negative <i>F</i>^2^. The threshold expression of <i>F</i>^2^ >
2\s(<i>F</i>^2^) is used only for calculating <i>R</i>-factors(gt) <i>etc</i>.
and is not relevant to the choice of reflections for refinement.
<i>R</i>-factors based on <i>F</i>^2^ are statistically about twice as large
as those based on <i>F</i>, and <i>R</i>- factors based on ALL data will be
even larger.
;
_reflns_number_total     6703
_reflns_number_gt     4800
_reflns_threshold_expression     I>2sigma(I)
_refine_ls_structure_factor_coef     Fsqd
_refine_ls_matrix_type     full
_refine_ls_R_factor_all     0.0445
_refine_ls_R_factor_gt     0.0284
_refine_ls_wR_factor_gt     0.0688
_refine_ls_wR_factor_ref     0.0722
_refine_ls_goodness_of_fit_ref     1.129
_refine_ls_restrained_S_all     1.129
_refine_ls_number_reflns     6703
_refine_ls_number_parameters     129
_refine_ls_number_restraints     1
_refine_ls_hydrogen_treatment     .
_refine_ls_weighting_scheme     calc
_refine_ls_weighting_details
        'calc w=1/[\s^2^(Fo^2^)+(0.0177P)^2^+37.4914P] where P=(Fo^2^+2Fc^2^)/3'
_atom_sites_solution_hydrogens     .
_atom_sites_solution_primary     direct
_atom_sites_solution_secondary     difmap
_refine_ls_shift/su_max     0.001
_refine_ls_shift/su_mean     0.000
_refine_diff_density_max     1.952
_refine_diff_density_min     -1.635
_refine_ls_extinction_method     'SHELXL97 (Sheldrick, 2008)'
_refine_ls_extinction_coef     0.0000363(16)
_refine_ls_extinction_expression
                                  'Fc^*^=kFc[1+0.001xFc^2^\l^3^/sin(2\q)]^-1/4^'
_refine_ls_abs_structure_details     'Flack (1983), <b>2823 Friedel pairs</b>'
_refine_ls_abs_structure_Flack     0.044(12)
loop_
    _atom_type_symbol
    _atom_type_description
    _atom_type_scat_dispersion_real
    _atom_type_scat_dispersion_imag
    _atom_type_scat_source
    'Mn' 'Mn' 0.3368 0.7283
                         'International Tables Vol C Tables 4.2.6.8 and 6.1.1.4'
    'Se' 'Se' -0.0929 2.2259
                         'International Tables Vol C Tables 4.2.6.8 and 6.1.1.4'
    'Sn' 'Sn' -0.6537 1.4246
                         'International Tables Vol C Tables 4.2.6.8 and 6.1.1.4'
    'Ba' 'Ba' -0.3244 2.2819
                         'International Tables Vol C Tables 4.2.6.8 and 6.1.1.4'
_computing_data_collection     'SMART (Bruker, 2000)'
_computing_cell_refinement     'SAINT (Bruker, 1999)'
_computing_data_reduction     'SAINT (Bruker, 1999)'
_computing_structure_solution     'SHELXS97 (Sheldrick, 2008)'
_computing_structure_refinement     'SHELXL97 (Sheldrick, 2008)'
_computing_molecular_graphics     'DIAMOND (Brandenburg, 1999)'
_computing_publication_material     'SHELXL97 (Sheldrick, 2008)'
loop_
    _atom_site_type_symbol
    _atom_site_label
    _atom_site_fract_x
    _atom_site_fract_y
    _atom_site_fract_z
    _atom_site_U_iso_or_equiv
    _atom_site_adp_type
    _atom_site_calc_flag
    _atom_site_refinement_flags
    _atom_site_occupancy
    _atom_site_symmetry_multiplicity
    _atom_site_disorder_assembly
    _atom_site_disorder_group
    Ba Ba1 0.5000 0.0000 0.51434(7) 0.01461(15) Uani d S 1 2 . .
    Ba Ba2 0.2500 0.2500 0.76741(7) 0.01464(14) Uani d S 1 2 . .
    Ba Ba3 0.498642(19) 0.252102(14) 0.51495(6) 0.01478(13) Uani d . 1 1 . .
    Mn Mn1 0.42578(5) 0.12560(6) 0.80278(9) 0.0199(2) Uani d . 1 1 . .
    Mn Mn2 0.38807(5) 0.12366(6) 0.26964(9) 0.0198(2) Uani d . 1 1 . .
    Sn Sn3 0.36418(2) 0.12530(3) 0.51561(4) 0.01241(9) Uani d . 1 1 . .
    Sn Sn4 0.56889(2) 0.12516(3) 0.22465(4) 0.01295(9) Uani d . 1 1 . .
    Se Se1 0.45804(3) 0.12557(5) 0.62286(5) 0.01312(14) Uani d . 1 1 . .
    Se Se2 0.37358(3) 0.03939(4) 0.89544(8) 0.01486(19) Uani d . 1 1 . .
    Se Se3 0.37316(3) 0.21127(4) 0.89774(8) 0.0156(2) Uani d . 1 1 . .
    Se Se4 0.28052(3) 0.12657(5) 0.63900(6) 0.01672(14) Uani d . 1 1 . .
    Se Se5 0.46781(3) 0.12444(5) 0.13819(6) 0.01467(15) Uani d . 1 1 . .
    Se Se6 0.37314(4) 0.20988(4) 0.39409(7) 0.0160(2) Uani d . 1 1 . .
    Se Se7 0.37225(4) 0.03902(4) 0.39730(7) 0.01519(19) Uani d . 1 1 . .
    Se Se8 0.54326(3) 0.12649(5) 0.40527(6) 0.01468(13) Uani d . 1 1 . .
loop_
    _atom_site_aniso_label
    _atom_site_aniso_U_11
    _atom_site_aniso_U_22
    _atom_site_aniso_U_33
    _atom_site_aniso_U_12
    _atom_site_aniso_U_13
    _atom_site_aniso_U_23
    Ba1 0.0128(3) 0.0114(3) 0.0196(4) 0.0003(3) 0.000 0.000
    Ba2 0.0142(3) 0.0128(3) 0.0169(4) 0.0001(3) 0.000 0.000
    Ba3 0.0134(2) 0.0122(2) 0.0188(4) -0.0004(2) 0.00082(10) -0.00034(18)
    Mn1 0.0209(5) 0.0239(6) 0.0148(6) -0.0002(5) 0.0049(4) 0.0000(5)
    Mn2 0.0183(4) 0.0271(6) 0.0141(6) -0.0004(5) 0.0029(4) 0.0001(6)
    Sn3 0.01249(14) 0.0135(2) 0.0113(2) 0.00023(18) 0.00052(16) 0.0000(2)
    Sn4 0.01337(17) 0.0137(2) 0.0118(2) 0.00020(16) 0.00104(15) 0.00006(19)
    Se1 0.0133(2) 0.0150(4) 0.0111(4) 0.0002(3) 0.0004(2) 0.0001(4)
    Se2 0.0131(4) 0.0128(5) 0.0187(5) 0.0012(2) -0.0017(4) -0.0018(3)
    Se3 0.0142(4) 0.0134(5) 0.0192(5) -0.0018(2) -0.0021(4) 0.0019(3)
    Se4 0.0161(3) 0.0176(3) 0.0164(4) -0.0001(3) 0.0056(3) 0.0003(4)
    Se5 0.0129(3) 0.0175(4) 0.0136(4) -0.0002(3) 0.0017(2) 0.0000(4)
    Se6 0.0183(5) 0.0133(5) 0.0165(5) -0.0007(3) -0.0050(4) 0.0024(3)
    Se7 0.0166(4) 0.0129(5) 0.0160(5) 0.0007(3) -0.0039(4) -0.0021(3)
    Se8 0.0172(2) 0.0150(3) 0.0119(3) 0.0007(3) 0.0025(2) -0.0003(4)
_geom_special_details
;
All e.s.d.'s (except the e.s.d. in the dihedral angle between two l.s. planes)
are estimated using the full covariance matrix. The cell e.s.d.'s are taken
into account individually in the estimation of e.s.d.'s in distances, angles
and torsion angles; correlations between e.s.d.'s in cell parameters are only
used when they are defined by crystal symmetry. An approximate (isotropic)
treatment of cell e.s.d.'s is used for estimating e.s.d.'s involving l.s.
planes.
;
loop_
    _geom_bond_atom_site_label_1
    _geom_bond_atom_site_label_2
    _geom_bond_site_symmetry_2
    _geom_bond_distance
    _geom_bond_publ_flag
    Ba1 Se1 2_655 3.3373(11) ?
    Ba1 Se1 . 3.3373(11) ?
    Ba1 Se8 2_655 3.3664(11) ?
    Ba1 Se8 . 3.3664(11) ?
    Ba1 Se7 . 3.3748(9) ?
    Ba1 Se7 2_655 3.3748(9) ?
    Ba1 Se6 3 3.3804(10) ?
    Ba1 Se6 16_545 3.3804(10) ?
    Ba2 Se5 12 3.3375(12) ?
    Ba2 Se5 11_455 3.3375(12) ?
    Ba2 Se4 . 3.3619(12) ?
    Ba2 Se4 14 3.3620(12) ?
    Ba2 Se3 14 3.3764(10) ?
    Ba2 Se3 . 3.3765(10) ?
    Ba2 Se2 11_454 3.3838(9) ?
    Ba2 Se2 12_554 3.3838(9) ?
    Ba3 Se5 6_655 3.3417(12) ?
    Ba3 Se1 . 3.3440(11) ?
    Ba3 Se2 12_554 3.3521(10) ?
    Ba3 Se4 12_554 3.3587(12) ?
    Ba3 Se8 . 3.3619(11) ?
    Ba3 Se3 6_654 3.3706(10) ?
    Ba3 Se6 . 3.3772(10) ?
    Ba3 Se7 3 3.4132(10) ?
    Mn1 Se1 . 2.5251(15) ?
    Mn1 Se2 . 2.5965(17) ?
    Mn1 Se3 . 2.6067(17) ?
    Mn1 Se4 3 2.6097(13) ?
    Mn2 Se5 . 2.5086(14) ?
    Mn2 Se6 . 2.5974(18) ?
    Mn2 Se7 . 2.6014(17) ?
    Mn2 Se8 11_454 2.6160(14) ?
    Sn3 Se4 . 2.4982(8) ?
    Sn3 Se6 . 2.5299(12) ?
    Sn3 Se7 . 2.5304(11) ?
    Sn3 Se1 . 2.5431(8) ?
    Sn4 Se8 . 2.4963(10) ?
    Sn4 Se3 3_554 2.5276(11) ?
    Sn4 Se2 3_554 2.5277(11) ?
    Sn4 Se5 . 2.5377(7) ?
    Se2 Sn4 11_455 2.5276(11) ?
    Se2 Ba3 16_545 3.3520(10) ?
    Se2 Ba2 3 3.3838(9) ?
    Se3 Sn4 11_455 2.5275(11) ?
    Se3 Ba3 6_655 3.3705(10) ?
    Se4 Mn1 11_454 2.6097(13) ?
    Se4 Ba3 16_545 3.3586(12) ?
    Se5 Ba2 3_554 3.3375(12) ?
    Se5 Ba3 6_654 3.3416(12) ?
    Se6 Ba1 11_454 3.3804(10) ?
    Se7 Ba3 11_454 3.4133(10) ?
    Se8 Mn2 3 2.6160(14) ?
loop_
    _geom_angle_atom_site_label_1
    _geom_angle_atom_site_label_2
    _geom_angle_atom_site_label_3
    _geom_angle_site_symmetry_1
    _geom_angle_site_symmetry_3
    _geom_angle
    _geom_angle_publ_flag
    Se1 Ba1 Se1 2_655 . 128.12(4) ?
    Se1 Ba1 Se8 2_655 2_655 62.758(16) ?
    Se1 Ba1 Se8 . 2_655 147.042(13) ?
    Se1 Ba1 Se8 2_655 . 147.044(13) ?
    Se1 Ba1 Se8 . . 62.757(16) ?
    Se8 Ba1 Se8 2_655 . 128.32(4) ?
    Se1 Ba1 Se7 2_655 . 131.71(2) ?
    Se1 Ba1 Se7 . . 75.09(2) ?
    Se8 Ba1 Se7 2_655 . 77.20(2) ?
    Se8 Ba1 Se7 . . 79.33(2) ?
    Se1 Ba1 Se7 2_655 2_655 75.10(2) ?
    Se1 Ba1 Se7 . 2_655 131.71(2) ?
    Se8 Ba1 Se7 2_655 2_655 79.33(2) ?
    Se8 Ba1 Se7 . 2_655 77.20(2) ?
    Se7 Ba1 Se7 . 2_655 124.38(4) ?
    Se1 Ba1 Se6 2_655 3 77.07(2) ?
    Se1 Ba1 Se6 . 3 76.82(2) ?
    Se8 Ba1 Se6 2_655 3 133.47(2) ?
    Se8 Ba1 Se6 . 3 76.24(2) ?
    Se7 Ba1 Se6 . 3 148.952(15) ?
    Se7 Ba1 Se6 2_655 3 67.98(2) ?
    Se1 Ba1 Se6 2_655 16_545 76.82(2) ?
    Se1 Ba1 Se6 . 16_545 77.07(2) ?
    Se8 Ba1 Se6 2_655 16_545 76.24(2) ?
    Se8 Ba1 Se6 . 16_545 133.47(2) ?
    Se7 Ba1 Se6 . 16_545 67.98(2) ?
    Se7 Ba1 Se6 2_655 16_545 148.952(15) ?
    Se6 Ba1 Se6 3 16_545 117.82(4) ?
    Se5 Ba2 Se5 12 11_455 121.73(4) ?
    Se5 Ba2 Se4 12 . 155.821(13) ?
    Se5 Ba2 Se4 11_455 . 65.669(17) ?
    Se5 Ba2 Se4 12 14 65.669(17) ?
    Se5 Ba2 Se4 11_455 14 155.821(13) ?
    Se4 Ba2 Se4 . 14 118.17(4) ?
    Se5 Ba2 Se3 12 14 72.66(2) ?
    Se5 Ba2 Se3 11_455 14 78.02(3) ?
    Se4 Ba2 Se3 . 14 130.45(2) ?
    Se4 Ba2 Se3 14 14 83.38(2) ?
    Se5 Ba2 Se3 12 . 78.03(3) ?
    Se5 Ba2 Se3 11_455 . 72.66(2) ?
    Se4 Ba2 Se3 . . 83.38(2) ?
    Se4 Ba2 Se3 14 . 130.45(2) ?
    Se3 Ba2 Se3 14 . 117.43(4) ?
    Se5 Ba2 Se2 12 11_454 129.74(2) ?
    Se5 Ba2 Se2 11_455 11_454 80.38(2) ?
    Se4 Ba2 Se2 . 11_454 72.51(2) ?
    Se4 Ba2 Se2 14 11_454 78.60(2) ?
    Se3 Ba2 Se2 14 11_454 69.03(2) ?
    Se3 Ba2 Se2 . 11_454 149.488(14) ?
    Se5 Ba2 Se2 12 12_554 80.38(2) ?
    Se5 Ba2 Se2 11_455 12_554 129.74(2) ?
    Se4 Ba2 Se2 . 12_554 78.60(2) ?
    Se4 Ba2 Se2 14 12_554 72.51(2) ?
    Se3 Ba2 Se2 14 12_554 149.489(15) ?
    Se3 Ba2 Se2 . 12_554 69.03(2) ?
    Se2 Ba2 Se2 11_454 12_554 121.99(4) ?
    Se5 Ba3 Se1 6_655 . 124.48(3) ?
    Se5 Ba3 Se2 6_655 12_554 73.18(2) ?
    Se1 Ba3 Se2 . 12_554 76.66(2) ?
    Se5 Ba3 Se4 6_655 12_554 65.659(18) ?
    Se1 Ba3 Se4 . 12_554 152.79(2) ?
    Se2 Ba3 Se4 12_554 12_554 83.91(2) ?
    Se5 Ba3 Se8 6_655 . 149.66(2) ?
    Se1 Ba3 Se8 . . 62.735(17) ?
    Se2 Ba3 Se8 12_554 . 133.24(2) ?
    Se4 Ba3 Se8 12_554 . 123.35(3) ?
    Se5 Ba3 Se3 6_655 6_654 80.50(2) ?
    Se1 Ba3 Se3 . 6_654 130.17(2) ?
    Se2 Ba3 Se3 12_554 6_654 150.829(18) ?
    Se4 Ba3 Se3 12_554 6_654 73.79(2) ?
    Se8 Ba3 Se3 . 6_654 75.68(2) ?
    Se5 Ba3 Se6 6_655 . 131.51(2) ?
    Se1 Ba3 Se6 . . 74.95(2) ?
    Se2 Ba3 Se6 12_554 . 69.46(3) ?
    Se4 Ba3 Se6 12_554 . 80.52(2) ?
    Se8 Ba3 Se6 . . 78.08(2) ?
    Se3 Ba3 Se6 6_654 . 123.27(4) ?
    Se5 Ba3 Se7 6_655 3 77.86(2) ?
    Se1 Ba3 Se7 . 3 75.97(2) ?
    Se2 Ba3 Se7 12_554 3 116.97(3) ?
    Se4 Ba3 Se7 12_554 3 130.54(2) ?
    Se8 Ba3 Se7 . 3 75.97(2) ?
    Se3 Ba3 Se7 6_654 3 68.02(3) ?
    Se6 Ba3 Se7 . 3 147.523(18) ?
    Se1 Mn1 Se2 . . 126.01(6) ?
    Se1 Mn1 Se3 . . 126.75(7) ?
    Se2 Mn1 Se3 . . 97.19(5) ?
    Se1 Mn1 Se4 . 3 99.83(4) ?
    Se2 Mn1 Se4 . 3 100.04(5) ?
    Se3 Mn1 Se4 . 3 101.51(5) ?
    Se5 Mn2 Se6 . . 122.69(6) ?
    Se5 Mn2 Se7 . . 124.52(6) ?
    Se6 Mn2 Se7 . . 96.54(5) ?
    Se5 Mn2 Se8 . 11_454 99.15(5) ?
    Se6 Mn2 Se8 . 11_454 106.04(5) ?
    Se7 Mn2 Se8 . 11_454 106.12(5) ?
    Se4 Sn3 Se6 . . 118.66(4) ?
    Se4 Sn3 Se7 . . 118.69(4) ?
    Se6 Sn3 Se7 . . 100.12(4) ?
    Se4 Sn3 Se1 . . 103.79(3) ?
    Se6 Sn3 Se1 . . 107.44(4) ?
    Se7 Sn3 Se1 . . 107.46(3) ?
    Se8 Sn4 Se3 . 3_554 121.17(4) ?
    Se8 Sn4 Se2 . 3_554 120.77(4) ?
    Se3 Sn4 Se2 3_554 3_554 101.07(3) ?
    Se8 Sn4 Se5 . . 104.04(3) ?
    Se3 Sn4 Se5 3_554 . 103.49(4) ?
    Se2 Sn4 Se5 3_554 . 103.94(4) ?
    Mn1 Se1 Sn3 . . 108.00(4) ?
    Mn1 Se1 Ba1 . . 119.97(5) ?
    Sn3 Se1 Ba1 . . 88.90(3) ?
    Mn1 Se1 Ba3 . . 119.55(5) ?
    Sn3 Se1 Ba3 . . 88.79(3) ?
    Ba1 Se1 Ba3 . . 117.91(3) ?
    Sn4 Se2 Mn1 11_455 . 80.81(4) ?
    Sn4 Se2 Ba3 11_455 16_545 91.25(3) ?
    Mn1 Se2 Ba3 . 16_545 107.70(4) ?
    Sn4 Se2 Ba2 11_455 3 113.64(4) ?
    Mn1 Se2 Ba2 . 3 93.33(3) ?
    Ba3 Se2 Ba2 16_545 3 149.93(3) ?
    Sn4 Se3 Mn1 11_455 . 80.62(4) ?
    Sn4 Se3 Ba3 11_455 6_655 114.00(4) ?
    Mn1 Se3 Ba3 . 6_655 91.78(3) ?
    Sn4 Se3 Ba2 11_455 . 91.42(3) ?
    Mn1 Se3 Ba2 . . 107.85(4) ?
    Ba3 Se3 Ba2 6_655 . 150.40(3) ?
    Sn3 Se4 Mn1 . 11_454 111.94(4) ?
    Sn3 Se4 Ba3 . 16_545 118.05(4) ?
    Mn1 Se4 Ba3 11_454 16_545 92.00(4) ?
    Sn3 Se4 Ba2 . . 120.16(4) ?
    Mn1 Se4 Ba2 11_454 . 93.59(4) ?
    Ba3 Se4 Ba2 16_545 . 113.76(3) ?
    Mn2 Se5 Sn4 . . 107.90(4) ?
    Mn2 Se5 Ba2 . 3_554 119.33(5) ?
    Sn4 Se5 Ba2 . 3_554 92.14(3) ?
    Mn2 Se5 Ba3 . 6_654 120.96(5) ?
    Sn4 Se5 Ba3 . 6_654 91.31(3) ?
    Ba2 Se5 Ba3 3_554 6_654 114.86(3) ?
    Sn3 Se6 Mn2 . . 81.63(4) ?
    Sn3 Se6 Ba3 . . 88.28(3) ?
    Mn2 Se6 Ba3 . . 114.70(4) ?
    Sn3 Se6 Ba1 . 11_454 118.29(3) ?
    Mn2 Se6 Ba1 . 11_454 88.54(4) ?
    Ba3 Se6 Ba1 . 11_454 147.80(3) ?
    Sn3 Se7 Mn2 . . 81.55(4) ?
    Sn3 Se7 Ba1 . . 88.28(3) ?
    Mn2 Se7 Ba1 . . 112.79(4) ?
    Sn3 Se7 Ba3 . 11_454 118.84(3) ?
    Mn2 Se7 Ba3 . 11_454 88.13(4) ?
    Ba1 Se7 Ba3 . 11_454 148.66(3) ?
    Sn4 Se8 Mn2 . 3 112.78(4) ?
    Sn4 Se8 Ba3 . . 120.35(4) ?
    Mn2 Se8 Ba3 3 . 89.00(4) ?
    Sn4 Se8 Ba1 . . 118.66(4) ?
    Mn2 Se8 Ba1 3 . 88.53(4) ?
    Ba3 Se8 Ba1 . . 116.59(3) ?
data_global
_journal_date_recd_electronic     2011-10-17
_journal_date_accepted     2011-11-08
_journal_name_full     'Acta Crystallographica, Section E'
_journal_year     2011
_journal_volume     67
_journal_issue     12
_journal_page_first     i72
_journal_page_last     i72
_journal_paper_category     QI
_journal_coeditor_code     RU2017
_publ_contact_author_name     'Holger Kleinke'
_publ_contact_author_address
;
Department of Chemistry,
Waterloo Institute for Nanotechnology,
University of Waterloo,
Waterloo,
Ontario Canada N2L 3G1
;
_publ_contact_author_email     'kleinke@uwaterloo.ca'
_publ_contact_author_fax     ?
_publ_contact_author_phone     '519-888-4567 x33577'
_publ_section_title
;
Barium manganese(II) selenostannate(IV), BaMnSnSe~4~
;
loop_
    _publ_author_name
    _publ_author_footnote
    _publ_author_address
    'Assoud, Abdeljalil' .
;
Department of Chemistry,
Waterloo Institute for Nanotechnology,
University of Waterloo,
Waterloo,
Ontario, Canada N2L 3G1
;
    'Kuropatwa, Bryan A.' .
;
Department of Chemistry,
Waterloo Institute for Nanotechnology,
University of Waterloo,
Waterloo,
Ontario, Canada N2L 3G1
;
    'Kleinke, Holger' .
;
Department of Chemistry,
Waterloo Institute for Nanotechnology,
University of Waterloo,
Waterloo,
Ontario, Canada N2L 3G1
;
