# Supplementary material for: Barium manganese(II) selenostannate(IV), BaMnSnSe4
Source: Acta Crystallogr Sect E Struct Rep Online. 2011 Nov 16;67(Pt 12):i72. doi: 10.1107/S1600536811047283 (PMC3238579; doi:10.1107/S1600536811047283)
Supplement: Supplementary file 2 [file e-67-00i72-Isup2.hkl]

# 
# h,k,l, Fc-squared, Fo-squared, sigma(Fo-squared) and status flag 
# 
data_I
_shelx_title ' test in Fdd2' 
_shelx_refln_list_code          4 
_shelx_F_calc_maximum     4331.82 
_exptl_crystal_F_000      8544.00 
_reflns_d_resolution_high  0.6195 
 
loop_ 
 _symmetry_equiv_pos_as_xyz 
 'x, y, z' 
 '-x, -y, z' 
 'x+1/4, -y+1/4, z+1/4' 
 '-x+1/4, y+1/4, z+1/4' 
 'x, y+1/2, z+1/2' 
 '-x, -y+1/2, z+1/2' 
 'x+1/4, -y+3/4, z+3/4' 
 '-x+1/4, y+3/4, z+3/4' 
 'x+1/2, y, z+1/2' 
 '-x+1/2, -y, z+1/2' 
 'x+3/4, -y+1/4, z+3/4' 
 '-x+3/4, y+1/4, z+3/4' 
 'x+1/2, y+1/2, z' 
 '-x+1/2, -y+1/2, z' 
 'x+3/4, -y+3/4, z+1/4' 
 '-x+3/4, y+3/4, z+1/4' 
 
_cell_length_a    22.3143 
_cell_length_b    22.7057 
_cell_length_c    13.4523 
_cell_angle_alpha  90.000 
_cell_angle_beta   90.000 
_cell_angle_gamma  90.000 
 
_shelx_F_squared_multiplier     1.000 
 
loop_ 
 _refln_index_h 
 _refln_index_k 
 _refln_index_l 
 _refln_F_squared_calc 
 _refln_F_squared_meas 
 _refln_F_squared_sigma 
 _refln_observed_status 
   1   1 -21    16303.09    18953.87   3889.32 o 
   3   1 -21    25593.02    37080.79   4658.43 o 
   5   1 -21    72893.66    88263.97   7678.42 o 
   7   1 -21    20022.68    15644.31   4489.31 o 
   9   1 -21    34059.72    41890.09   8460.92 o 
   1   3 -21    33341.48    38613.66   5805.80 o 
   3   3 -21    12577.93    12943.17   5436.62 o 
   5   3 -21    92533.52   101390.69   6751.85 o 
   7   3 -21    46584.16    59322.35   6910.30 o 
   1   5 -21    27178.12    30018.03   5424.15 o 
   3   5 -21    17748.71    19605.96   4966.56 o 
   5   5 -21    68760.48    87024.02   9828.77 o 
   7   5 -21    38593.15    36027.11   9034.21 o 
   1   7 -21    22085.60    34632.66   7686.13 o 
   3   7 -21    17602.62    22628.42   5202.64 o 
   5   7 -21    68310.70    70813.07  11194.49 o 
   0   0 -20    65297.93    83092.82  10133.57 o 
   4   0 -20   113873.38   131046.43   8632.17 o 
   8   0 -20    69959.40    64851.61   9231.42 o 
  12   0 -20   221073.36   195247.17  14465.92 o 
   2   2 -20      493.28      929.81   2478.65 o 
   4   2 -20     3602.41     7864.16   3258.48 o 
   6   2 -20      366.52     1954.24   4057.49 o 
   8   2 -20    64900.19    75104.98   7022.89 o 
  10   2 -20      321.17    -2307.61   3003.44 o 
  12   2 -20    41582.05    47351.55   6017.29 o 
   0   4 -20    99669.25   116131.75  11929.09 o 
   2   4 -20      201.41    -1228.29   3510.34 o 
   4   4 -20   638105.69   717180.31  18702.30 o 
   6   4 -20       47.21     2806.59   2628.54 o 
   8   4 -20     9923.14    12388.81   3362.92 o 
  10   4 -20      250.80     1188.32   3097.69 o 
  12   4 -20   268803.50   268110.84  20515.35 o 
   2   6 -20      278.23     1510.96   3279.40 o 
   4   6 -20     6518.68     7346.43   3678.30 o 
   6   6 -20      414.32     -649.45   3102.16 o 
   8   6 -20    93929.55   102249.44   6542.10 o 
  10   6 -20      440.43      621.31   2827.86 o 
  12   6 -20    16321.85    18551.17   4798.86 o 
   0   8 -20   468491.12   540734.81  26941.35 o 
   2   8 -20      158.90     2553.68   3475.30 o 
   4   8 -20    22321.57    37479.23   5574.75 o 
   6   8 -20      543.85    -2440.35   3549.40 o 
   8   8 -20   221499.22   239078.19  11803.04 o 
  10   8 -20       35.50    -1102.56   3496.00 o 
   2  10 -20      885.78     2695.19   4991.28 o 
   4  10 -20     3139.73     5310.54   6045.70 o 
   6  10 -20      284.38      865.65   3658.57 o 
   8  10 -20    51070.76    52356.72   9839.75 o 
   0  12 -20   111438.93   113857.78  12320.16 o 
   2  12 -20       13.36     1232.56   3616.77 o 
   4  12 -20   125923.49   134126.23  12150.58 o 
   6  12 -20      222.62     8142.03   6094.33 o 
   1   1 -19    28524.04    31928.35   3334.92 o 
   3   1 -19      105.69     2724.24   2012.92 o 
   5   1 -19    11286.60    11863.46   2578.00 o 
   7   1 -19    78011.89    93245.96   5879.93 o 
   9   1 -19     3509.20     3873.99   3042.77 o 
  11   1 -19    67483.05    68647.23   6514.58 o 
  13   1 -19    77219.70    75092.80   6764.75 o 
  15   1 -19     8382.48     8799.82   3826.66 o 
   1   3 -19    19929.32    25550.21   3120.74 o 
   3   3 -19     8124.28    10029.79   2880.64 o 
   5   3 -19    10635.00    12690.97   3044.40 o 
   7   3 -19    61947.69    63680.46   5359.84 o 
   9   3 -19     4150.65     3743.62   2567.89 o 
  11   3 -19    47064.75    47346.04   4637.08 o 
  13   3 -19   101801.09    97088.20   7481.94 o 
  15   3 -19    13997.30    10005.62   3727.43 o 
   1   5 -19    32805.91    36393.25   5133.10 o 
   3   5 -19     3001.99     4946.51   2633.98 o 
   5   5 -19     5089.69     7434.56   2808.02 o 
   7   5 -19    85281.17    87603.55   5813.71 o 
   9   5 -19      514.02    -1699.61   2275.60 o 
  11   5 -19    56668.37    62517.11   5255.29 o 
  13   5 -19   100737.32    89299.58   6023.17 o 
  15   5 -19     8296.08    11873.97   4054.26 o 
   1   7 -19    40537.19    42500.47   5329.48 o 
   3   7 -19      127.28     2002.41   2825.07 o 
   5   7 -19     6231.94     8062.63   3451.86 o 
   7   7 -19    91803.71    97395.96   6158.37 o 
   9   7 -19     1150.12     -521.13   2323.22 o 
  11   7 -19    61080.49    66962.78   5626.05 o 
  13   7 -19    89478.35    96045.70   6657.96 o 
  15   7 -19     5597.22     8833.29   7313.47 o 
   1   9 -19    22634.76    22273.77   4384.12 o 
   3   9 -19     2146.44     1554.77   2998.75 o 
   5   9 -19     8640.83    14823.81   4097.05 o 
   7   9 -19    43932.73    42018.09   5592.43 o 
   9   9 -19     8570.84     6861.88   3715.80 o 
  11   9 -19    45319.34    47549.29   4670.93 o 
  13   9 -19    71051.25    60873.04   5373.15 o 
  15   9 -19    12116.70    20447.48   4820.00 o 
   1  11 -19    14103.79    16018.44   4102.75 o 
   3  11 -19     2106.52     3187.90   3168.49 o 
   5  11 -19     2996.59     2590.99   3401.80 o 
   7  11 -19    61228.83    62302.16   6684.10 o 
   9  11 -19     4802.48     6112.98   3806.63 o 
  11  11 -19    57405.99    62235.28   8742.79 o 
  13  11 -19    83494.73   101187.97  12439.64 o 
   1  13 -19    22503.91    24980.19   4806.39 o 
   3  13 -19     3266.26     8140.16   3727.15 o 
   5  13 -19    10041.11    12070.90   5911.92 o 
   7  13 -19    64025.07    76980.99   7219.03 o 
   9  13 -19      536.84     4493.46   6210.14 o 
  11  13 -19    38286.82    38404.47   8644.05 o 
   1  15 -19    26646.57    28740.32   5174.55 o 
   3  15 -19     3503.64     4723.20   3866.99 o 
   5  15 -19     8222.96    11012.87   4035.11 o 
   7  15 -19    55426.02    60076.72   9937.59 o 
   2   0 -18   425179.53   407077.78  14503.94 o 
   6   0 -18   231998.88   232299.02  11337.32 o 
  10   0 -18    23310.78    27039.15   6058.82 o 
  14   0 -18   217825.05   218156.83  14466.47 o 
  18   0 -18      598.36     7873.90   5131.44 o 
   0   2 -18      577.89      780.40   2564.52 o 
   2   2 -18    87980.39   103641.79   4989.58 o 
   4   2 -18      627.10     2513.78   1889.26 o 
   6   2 -18   279962.62   283089.75   9480.50 o 
   8   2 -18      674.13     2112.64   2607.66 o 
  10   2 -18   135324.09   140414.19   6551.48 o 
  12   2 -18      442.43    -1644.80   2512.07 o 
  14   2 -18    66950.63    64660.33   6116.34 o 
  16   2 -18      454.35     2435.20   2848.07 o 
  18   2 -18    17413.42    19675.03   4425.47 o 
   2   4 -18    45379.65    48590.83   3717.84 o 
   4   4 -18       23.87     1858.89   2252.19 o 
   6   4 -18   151839.27   160987.89   8192.27 o 
   8   4 -18       78.03     -549.20   2045.55 o 
  10   4 -18   560593.81   576317.19  15429.65 o 
  12   4 -18       27.00    -1431.01   2343.12 o 
  14   4 -18   100844.73   106023.38   7370.99 o 
  16   4 -18        8.27     2329.43   3153.16 o 
  18   4 -18   230111.23   237242.47  11265.47 o 
   0   6 -18     1041.18     2340.24   4205.12 o 
   2   6 -18   391512.22   424353.72  13100.33 o 
   4   6 -18      551.71      587.62   2100.39 o 
   6   6 -18    26058.91    24961.11   3427.26 o 
   8   6 -18      413.31     -954.69   2239.31 o 
  10   6 -18    70162.48    83284.11   6022.90 o 
  12   6 -18      457.46     1386.24   2572.55 o 
  14   6 -18    80662.39    84701.44   5761.65 o 
  16   6 -18      165.59    -1275.19   2336.73 o 
  18   6 -18   228527.03   232515.80  11120.81 o 
   2   8 -18   396756.12   398938.56  14687.56 o 
   4   8 -18       54.29     2115.32   2766.18 o 
   6   8 -18   174171.75   174508.08   7311.25 o 
   8   8 -18      340.97      -50.61   2982.51 o 
  10   8 -18     4851.16     7511.28   2725.78 o 
  12   8 -18       53.11       92.56   2258.26 o 
  14   8 -18   121738.93   125536.47  10913.64 o 
  16   8 -18       34.82    -1137.54   2414.27 o 
  18   8 -18    15641.67    22313.98   4990.56 o 
   0  10 -18     1581.88       97.51   3912.60 o 
   2  10 -18   101429.20   109827.30   7683.91 o 
   4  10 -18      766.79    -1034.03   2498.07 o 
   6  10 -18   287680.44   287916.28  12260.13 o 
   8  10 -18      253.99      170.40   3021.36 o 
  10  10 -18   157942.78   163277.28   7249.42 o 
  12  10 -18     1340.11      903.64   2946.17 o 
  14  10 -18    81436.00    76400.01   5608.56 o 
  16  10 -18      355.96     3029.47   2654.24 o 
   2  12 -18    41284.71    48445.62   5755.29 o 
   4  12 -18      141.02     2455.05   3106.26 o 
   6  12 -18    87158.99    92337.71   7405.04 o 
   8  12 -18      618.74     1760.67   2877.92 o 
  10  12 -18   550218.50   554506.19  22344.56 o 
  12  12 -18      106.22     -859.36   2929.19 o 
  14  12 -18    40923.11    49544.19   4735.47 o 
  16  12 -18       12.84    -1353.48   3467.04 o 
   0  14 -18     1473.52      -48.76   4461.09 o 
   2  14 -18    46230.71    39889.78   5362.29 o 
   4  14 -18      539.36     -286.91   2876.75 o 
   6  14 -18   143080.50   133591.36  17337.98 o 
   8  14 -18      609.84     3482.64   3183.63 o 
  10  14 -18    67867.36    65779.88   6704.98 o 
  12  14 -18      181.64      -72.79   3090.67 o 
  14  14 -18    26947.36    46362.12   9643.03 o 
   2  16 -18   280970.62   277930.31  12284.60 o 
   4  16 -18      167.90     1844.32   2894.21 o 
   6  16 -18   120635.33   119717.49   8416.92 o 
   8  16 -18      739.76     1332.80   3256.38 o 
  10  16 -18     2499.97     3318.69   3255.98 o 
   0  18 -18     1513.32    -2340.25   3766.33 o 
   2  18 -18   221766.23   212442.86  10564.50 o 
   4  18 -18      209.11     1433.94   4223.37 o 
   6  18 -18     9817.40    15791.75   4197.95 o 
   1   1 -17   119110.15   123410.56   4970.03 o 
   3   1 -17   147596.23   144180.53   5376.07 o 
   5   1 -17    46236.73    46108.47   3488.74 o 
   7   1 -17    46799.64    55505.19   3781.37 o 
   9   1 -17     4592.29     6932.21   2114.06 o 
  11   1 -17    58748.33    63741.33   4678.84 o 
  13   1 -17     8169.34     6066.15   3016.97 o 
  15   1 -17    97373.39    95589.02   6978.45 o 
  17   1 -17     1918.75     3185.96   2800.17 o 
  19   1 -17      727.35     1122.68   3095.93 o 
  21   1 -17     8523.02    11798.96   3997.77 o 
   1   3 -17    87687.15    86158.43   5753.40 o 
   3   3 -17   101209.84   106313.27   4663.86 o 
   5   3 -17    29974.56    31097.10   3029.22 o 
   7   3 -17    78196.91    73826.88   4874.32 o 
   9   3 -17     5261.38     5065.84   3534.94 o 
  11   3 -17    22143.23    28032.12   3452.70 o 
  13   3 -17    15966.75    16070.97   2995.62 o 
  15   3 -17    71108.09    66362.10   5059.32 o 
  17   3 -17     1384.93      326.97   2706.07 o 
  19   3 -17     9641.15    14626.09   3885.73 o 
  21   3 -17     6624.89     6277.53   3560.31 o 
   1   5 -17   112044.12   119870.16   4872.30 o 
   3   5 -17   105577.43   115149.47   5708.23 o 
   5   5 -17    37149.20    37701.03   3771.88 o 
   7   5 -17    69257.42    66904.60   4765.08 o 
   9   5 -17     9812.52     9154.29   2646.64 o 
  11   5 -17    21321.08    24772.27   3311.99 o 
  13   5 -17    10041.26     9817.03   2670.16 o 
  15   5 -17    92615.05   101586.94   6056.02 o 
  17   5 -17     3964.23     2156.12   2434.06 o 
  19   5 -17     3233.36     3287.32   3012.14 o 
  21   5 -17    11552.23    16827.28   4103.97 o 
   1   7 -17   113060.70   118553.12   5716.36 o 
   3   7 -17    97501.64    97017.79   5445.83 o 
   5   7 -17    47406.06    49806.53   6753.19 o 
   7   7 -17    48534.89    48864.89   4168.80 o 
   9   7 -17     5276.84     4364.32   2275.62 o 
  11   7 -17    46129.20    52350.79   4448.83 o 
  13   7 -17     9743.51    11125.39   2832.06 o 
  15   7 -17    74577.30    79051.06   7287.01 o 
  17   7 -17     3126.62     3763.08   2576.89 o 
  19   7 -17      346.76     1427.45   2370.20 o 
   1   9 -17    52322.86    56021.03   5980.99 o 
   3   9 -17    98721.77   101423.40   9856.03 o 
   5   9 -17    36231.11    37833.72   3796.37 o 
   7   9 -17    70617.27    76842.88   6068.08 o 
   9   9 -17     2322.92     4528.70   2377.30 o 
  11   9 -17    25121.99    26656.18   3523.94 o 
  13   9 -17    11759.67    14360.06   2979.27 o 
  15   9 -17    53968.82    58862.86   4985.20 o 
  17   9 -17      952.45     1065.05   2234.53 o 
  19   9 -17      266.31     3873.81   2721.49 o 
   1  11 -17    97331.89    97167.77   6990.21 o 
   3  11 -17   108479.30   118212.84  18066.46 o 
   5  11 -17    25619.78    29394.08   4364.26 o 
   7  11 -17    50598.90    52247.07   5864.99 o 
   9  11 -17     8008.05    11512.88   2755.97 o 
  11  11 -17    44390.41    47849.27   4327.75 o 
  13  11 -17     4721.94     2678.61   2355.28 o 
  15  11 -17    72978.33    72114.84   5311.57 o 
  17  11 -17     1918.85     1750.99   2528.86 o 
  19  11 -17     7487.99     9329.68   4238.10 o 
   1  13 -17   101904.21   100682.30   7226.17 o 
   3  13 -17    94387.92    86949.43  12795.03 o 
   5  13 -17    27116.73    28547.84   4260.38 o 
   7  13 -17    32156.92    40249.19   7686.79 o 
   9  13 -17     8868.66    10101.13   3457.76 o 
  11  13 -17    18077.71    20276.12   4070.99 o 
  13  13 -17     8249.40     4642.11   3281.40 o 
  15  13 -17    99042.19   100888.70   6144.62 o 
  17  13 -17     3290.76     5326.11   2859.21 o 
   1  15 -17    75367.16    91272.27   7101.43 o 
   3  15 -17    43853.96    44932.06   5403.67 o 
   5  15 -17    35031.02    31159.71   4609.11 o 
   7  15 -17    31881.16    29326.91   4650.18 o 
   9  15 -17     1820.58     4445.36   3236.13 o 
  11  15 -17    21507.00    16293.13   4146.16 o 
  13  15 -17    15285.34    10122.63   3765.14 o 
  15  15 -17    49856.64    51908.81   6119.81 o 
   1  17 -17    35515.21    36308.41   4967.25 o 
   3  17 -17    80096.15    84064.14   6956.30 o 
   5  17 -17    33977.21    32524.46   4813.81 o 
   7  17 -17    48933.48    62907.64   6260.58 o 
   9  17 -17     3944.29     2810.03   3224.41 o 
  11  17 -17    23740.22    21805.79   4610.76 o 
  13  17 -17     2960.07     5670.46   3492.14 o 
   1  19 -17    56483.57    56852.66   6126.05 o 
   3  19 -17    62918.03    59539.61   6232.93 o 
   5  19 -17    17426.64    18584.06   4286.05 o 
   7  19 -17    39784.12    33842.13   5151.42 o 
   9  19 -17     6459.77     5593.81   3386.56 o 
  11  19 -17    30608.46    28917.65   6424.79 o 
   1  21 -17    40618.82    39091.08   5480.12 o 
   3  21 -17    34845.66    41534.05   5586.93 o 
   5  21 -17    21786.00    22106.30   4538.42 o 
   7  21 -17    23471.98    27806.85   6595.14 o 
   0   0 -16  2252684.25  2352419.75  81897.82 o 
   4   0 -16   183746.34   179985.28   8139.65 o 
   8   0 -16  2117783.75  2185370.25  54374.88 o 
  12   0 -16   285080.28   276160.25  10943.69 o 
  16   0 -16   458231.66   463908.81  22407.15 o 
  20   0 -16    29336.28    28588.46   6632.04 o 
   2   2 -16      520.30      185.27   1505.16 o 
   4   2 -16   335762.34   339627.72   8596.90 o 
   6   2 -16      536.33     2091.20   1669.31 o 
   8   2 -16    42288.73    42198.15   3246.17 o 
  10   2 -16      574.99     -613.76   1788.10 o 
  12   2 -16    94780.66   102727.51   6448.19 o 
  14   2 -16      420.62      731.42   1938.32 o 
  16   2 -16    61155.93    62900.39   5768.55 o 
  18   2 -16      292.65     -176.13   2518.93 o 
  20   2 -16     7126.29     8617.82   3197.43 o 
  22   2 -16      189.50     4202.65   3100.51 o 
   0   4 -16   136864.09   143140.58   8364.96 o 
   2   4 -16      491.73     -178.24   1548.98 o 
   4   4 -16    85493.62    91986.36   4702.38 o 
   6   4 -16       44.90        9.27   1534.67 o 
   8   4 -16   128086.50   128437.01  11027.40 o 
  10   4 -16      250.10     -651.22   1793.18 o 
  12   4 -16   514160.00   516726.00  21802.06 o 
  14   4 -16      248.53     2779.89   2210.02 o 
  16   4 -16   675966.12   689606.75  17421.65 o 
  18   4 -16       32.31      723.25   2063.75 o 
  20   4 -16    56058.39    54041.29   5749.74 o 
  22   4 -16       93.75     2471.87   2990.93 o 
   2   6 -16     1027.51      785.84   1602.39 o 
   4   6 -16   268487.34   273180.16  12360.72 o 
   6   6 -16      611.96     -741.33   1605.52 o 
   8   6 -16    73094.86    77234.90   4832.27 o 
  10   6 -16      202.60      153.55   1801.71 o 
  12   6 -16   121164.18   114837.43   5817.30 o 
  14   6 -16      462.33      487.92   1992.85 o 
  16   6 -16    14761.90    13379.83   2795.61 o 
  18   6 -16      254.54      373.63   2047.91 o 
  20   6 -16    38201.42    40708.21   4343.72 o 
  22   6 -16      450.74     2268.30   3112.91 o 
   0   8 -16   429130.47   450919.84  21491.01 o 
   2   8 -16        5.86       16.38   1735.37 o 
   4   8 -16   350337.97   350048.03  10261.48 o 
   6   8 -16      962.13      989.84   1802.36 o 
   8   8 -16   550372.38   528458.12  13914.97 o 
  10   8 -16      131.86     1532.77   1940.62 o 
  12   8 -16    32476.17    33059.35   3528.75 o 
  14   8 -16       50.01       55.67   1859.10 o 
  16   8 -16    15616.11    20049.07   3734.35 o 
  18   8 -16      365.80      436.60   2128.30 o 
  20   8 -16   161704.38   167188.92   8959.49 o 
  22   8 -16       61.89      334.66   2766.36 o 
   2  10 -16      660.75      442.77   2417.45 o 
   4  10 -16   276362.66   307567.91  11911.47 o 
   6  10 -16      357.40     -624.31   1823.63 o 
   8  10 -16    29879.93    33970.19   3529.83 o 
  10  10 -16      932.14      539.46   1927.67 o 
  12  10 -16    79067.45    79240.95   5552.95 o 
  14  10 -16      698.81    -1847.54   1847.54 o 
  16  10 -16    60000.68    71952.88   5229.75 o 
  18  10 -16      288.01      -75.19   2241.50 o 
  20  10 -16     5489.12     4007.08   2680.15 o 
  22  10 -16      256.60     4607.67   3821.38 o 
   0  12 -16   247219.00   257526.47  14935.97 o 
   2  12 -16      440.87     1227.22   2602.46 o 
   4  12 -16  1003125.00  1001535.38  28290.65 o 
   6  12 -16      414.03     1705.44   2392.16 o 
   8  12 -16   191703.59   197380.09   9214.07 o 
  10  12 -16       59.09     -836.74   2027.21 o 
  12  12 -16  1429950.50  1439692.12  31328.07 o 
  14  12 -16      149.79      292.69   2043.43 o 
  16  12 -16   157504.55   171329.98   7841.78 o 
  18  12 -16      134.77      791.30   2385.07 o 
  20  12 -16   429053.53   430822.66  13180.14 o 
   2  14 -16     1448.59     -920.88   2370.24 o 
   4  14 -16   215567.88   209891.06   9634.13 o 
   6  14 -16      505.90     1179.19   2584.58 o 
   8  14 -16    29903.29    36133.48   5705.58 o 
  10  14 -16       44.48    -1704.05   2427.55 o 
  12  14 -16    68363.83    64529.88   6049.23 o 
  14  14 -16      614.19      940.99   2413.71 o 
  16  14 -16    41486.02    37694.20   5852.29 o 
  18  14 -16      368.53      673.15   2485.68 o 
  20  14 -16     5245.34    11591.83   5606.98 o 
   0  16 -16   194937.98   200922.75  14013.32 o 
   2  16 -16     1029.93      939.96   2470.70 o 
   4  16 -16   346487.53   327957.00  15813.45 o 
   6  16 -16      257.05    -1744.90   2320.10 o 
   8  16 -16   320348.72   317629.62  13010.56 o 
  10  16 -16      516.91    -2370.23   2370.23 o 
  12  16 -16    77489.76    73902.16   6656.04 o 
  14  16 -16      396.94    -1341.28   2739.84 o 
  16  16 -16     4683.81    10699.36   6697.88 o 
  18  16 -16      136.02     1304.19   3741.92 o 
   2  18 -16     1090.41     1197.03   2609.39 o 
   4  18 -16   146079.16   149605.03   8270.21 o 
   6  18 -16      186.93    -2397.23   2397.23 o 
   8  18 -16    35472.04    36847.67   5072.00 o 
  10  18 -16     1030.04       -0.09   2879.97 o 
  12  18 -16    71988.05    87235.18   7167.47 o 
  14  18 -16      663.99     1313.70   3049.16 o 
  16  18 -16    10892.70    11555.71   5009.91 o 
   0  20 -16    41870.73    36260.10   7095.96 o 
   2  20 -16      101.69     -874.54   2457.31 o 
   4  20 -16   104412.61   120198.54   8016.93 o 
   6  20 -16     1430.14     4573.51   2835.20 o 
   8  20 -16    17960.10    17043.07   3940.64 o 
  10  20 -16       47.33    -1228.85   2820.70 o 
  12  20 -16   311987.97   304913.66  13079.88 o 
  14  20 -16       33.49    -1011.66   3522.52 o 
   2  22 -16     1284.98      937.02   3043.89 o 
   4  22 -16   128439.64   141836.56   8946.84 o 
   6  22 -16      409.83      -45.35   2746.08 o 
   8  22 -16    11887.57    15227.42   4081.28 o 
  10  22 -16       11.76     3034.97   4144.14 o 
   0  24 -16   687654.50   625764.44  31144.32 o 
   2  24 -16      657.41    -1882.26   3081.35 o 
   4  24 -16    43870.52    40161.67   7620.23 o 
   1   1 -15    48793.84    46705.67   3106.37 o 
   3   1 -15   257854.97   259221.66   6947.95 o 
   5   1 -15     2474.80     3316.08   1519.99 o 
   7   1 -15    78798.12    76802.09   3806.84 o 
   9   1 -15    14161.92    17692.48   2279.11 o 
  11   1 -15    12273.30    12650.08   2092.93 o 
  13   1 -15    21759.19    22024.44   3144.53 o 
  15   1 -15     6371.72     3714.31   2153.02 o 
  17   1 -15   105819.32    91753.34   6525.26 o 
  19   1 -15    26182.88    27926.90   4251.80 o 
  21   1 -15    16451.23    19464.14   5247.85 o 
  23   1 -15    52327.05    51849.21   5705.75 o 
  25   1 -15    95608.25    99155.28   9117.12 o 
   1   3 -15    16403.40    16174.86   2441.71 o 
   3   3 -15   308931.00   312687.75  14664.85 o 
   5   3 -15     7580.92     8046.65   1817.06 o 
   7   3 -15   112313.59   120713.59   4558.78 o 
   9   3 -15    23189.58    23718.91   2454.26 o 
  11   3 -15     8443.84     9565.46   2236.70 o 
  13   3 -15    18484.74    16977.36   2771.80 o 
  15   3 -15    11993.63    12710.31   2580.66 o 
  17   3 -15    58897.10    62023.24   4642.68 o 
  19   3 -15    42548.06    34755.35   4472.93 o 
  21   3 -15    20283.90    15333.68   3572.59 o 
  23   3 -15    62041.08    60677.55   6221.49 o 
  25   3 -15    86132.28    87537.29   7446.17 o 
   1   5 -15    34504.60    28772.35   2578.89 o 
   3   5 -15   210936.94   212183.80   6155.87 o 
   5   5 -15    12438.80    13346.93   2119.85 o 
   7   5 -15    86008.78    79929.34   6014.91 o 
   9   5 -15     6585.19    11078.06   2364.76 o 
  11   5 -15    12001.01    12647.81   2508.08 o 
  13   5 -15    46471.79    50518.81   4061.85 o 
  15   5 -15     7794.41     7979.81   2384.55 o 
  17   5 -15    53379.79    51067.55   4281.03 o 
  19   5 -15    27982.82    24753.04   3388.89 o 
  21   5 -15    38272.79    47091.03   6015.90 o 
  23   5 -15    57783.88    68533.36   6561.24 o 
   1   7 -15    42007.08    41366.55   2953.99 o 
   3   7 -15   197354.44   204878.22  10252.66 o 
   5   7 -15     4527.37     5292.94   1953.40 o 
   7   7 -15    71892.38    70356.23   4394.71 o 
   9   7 -15    10564.32    11795.05   2441.02 o 
  11   7 -15    15604.86    20040.27   2862.29 o 
  13   7 -15    37146.17    35160.60   5311.12 o 
  15   7 -15     8798.86     5697.95   2186.59 o 
  17   7 -15    76226.66    79036.41   6209.98 o 
  19   7 -15    21834.35    29074.69   3619.12 o 
  21   7 -15    21317.93    20041.01   3355.54 o 
  23   7 -15    60708.71    69930.21   5484.78 o 
   1   9 -15    31001.15    30245.43   3112.10 o 
   3   9 -15   255209.00   239844.44   7803.14 o 
   5   9 -15     5251.03     4696.10   1987.42 o 
   7   9 -15    81722.20    85528.38   5534.90 o 
   9   9 -15     6659.24     7820.25   2141.57 o 
  11   9 -15     9578.84     7203.24   2258.47 o 
  13   9 -15     8209.23    10641.12   2428.31 o 
  15   9 -15     6896.59     9715.32   2680.66 o 
  17   9 -15    76082.05    72080.47   5024.12 o 
  19   9 -15    38584.89    42554.74   4252.95 o 
  21   9 -15     7002.15     7210.76   2855.29 o 
  23   9 -15    53679.25    52433.10   4965.83 o 
   1  11 -15    26689.32    28627.81   4032.67 o 
   3  11 -15   240301.56   237110.58   9922.37 o 
   5  11 -15    14167.56    17506.16   2600.64 o 
   7  11 -15    54496.27    56367.50   6557.31 o 
   9  11 -15    10542.24    13356.74   2457.93 o 
  11  11 -15     3809.37     5911.29   2101.79 o 
  13  11 -15    19495.65    21632.00   3049.36 o 
  15  11 -15     3531.19     4368.67   2265.47 o 
  17  11 -15    47925.25    43701.40   4269.00 o 
  19  11 -15    28296.95    29764.04   3966.68 o 
  21  11 -15    26759.82    26450.80   3769.10 o 
  23  11 -15    32456.05    40183.47   4547.13 o 
   1  13 -15    19139.18    20848.48   3542.23 o 
   3  13 -15   137912.52   131156.91   7116.11 o 
   5  13 -15    11590.08     8441.47   2925.55 o 
   7  13 -15    73750.83    72499.21   5912.35 o 
   9  13 -15     7938.07     8842.03   2291.69 o 
  11  13 -15    14062.09    13883.97   2629.49 o 
  13  13 -15    33885.70    32944.52   3646.99 o 
  15  13 -15     5436.69     5489.43   2354.70 o 
  17  13 -15    63105.42    54845.74   4553.25 o 
  19  13 -15    14938.87    18865.88   3262.51 o 
  21  13 -15    35182.62    36050.01   4289.04 o 
   1  15 -15     8162.29    13162.16   3059.68 o 
   3  15 -15   167565.56   172936.92   8527.83 o 
   5  15 -15      228.80     3427.99   2471.41 o 
   7  15 -15    85058.02    79250.53   6300.19 o 
   9  15 -15    27162.45    23528.33   4041.38 o 
  11  15 -15    11101.43    13926.35   3533.07 o 
  13  15 -15    13239.16    14815.39   2901.68 o 
  15  15 -15    16245.33    12589.97   2862.50 o 
  17  15 -15    64658.80    71584.35   5169.18 o 
  19  15 -15    19391.20    21331.67   3550.29 o 
  21  15 -15     7699.90     9419.73   3034.25 o 
   1  17 -15    42379.28    37208.00   4944.12 o 
   3  17 -15   141760.98   141182.88   9505.37 o 
   5  17 -15     3104.61     3926.45   2527.62 o 
   7  17 -15    34933.48    37545.25   4659.08 o 
   9  17 -15      911.15    -1509.42   2271.73 o 
  11  17 -15     4887.96     6035.57   2926.66 o 
  13  17 -15     7807.75     7210.42   3243.49 o 
  15  17 -15     1951.95     6294.26   8367.62 o 
  17  17 -15    47946.42    53239.21   5913.80 o 
  19  17 -15    27538.12    23729.71   4606.78 o 
   1  19 -15    27155.16    31179.82   4527.25 o 
   3  19 -15   137459.62   141733.80   7733.16 o 
   5  19 -15     8076.02     5940.90   2974.68 o 
   7  19 -15    23332.72    27187.90   4324.64 o 
   9  19 -15     1230.49     2302.03   2778.76 o 
  11  19 -15     3924.08     3962.47   2745.31 o 
  13  19 -15    12700.81    10900.45   3499.26 o 
  15  19 -15      666.32      917.75   3014.71 o 
  17  19 -15    18524.13    23280.83   4597.90 o 
   1  21 -15     4466.12     5448.69   2900.27 o 
   3  21 -15    78644.51    75206.68   6476.55 o 
   5  21 -15     4102.22     8819.71   3306.37 o 
   7  21 -15    63764.46    64678.36   6159.35 o 
   9  21 -15     9650.69    11422.61   3925.02 o 
  11  21 -15     8253.24    11596.21   3602.36 o 
  13  21 -15    13413.83    11629.07   3798.71 o 
  15  21 -15     7056.31     8556.85   4741.62 o 
   1  23 -15     9302.81     8664.47   3415.46 o 
   3  23 -15    77256.29    80349.80  10567.33 o 
   5  23 -15     3675.73     6431.54   3059.10 o 
   7  23 -15    43183.60    49449.35  11649.83 o 
   9  23 -15    21416.55    27510.62   4596.06 o 
  11  23 -15     6195.48     8578.18   3548.51 o 
   1  25 -15    25539.99    30722.88   5199.39 o 
   3  25 -15    75631.59    80948.26   7048.12 o 
   5  25 -15     4262.73     3873.28   3626.23 o 
   7  25 -15    15644.42    12311.88   5448.92 o 
   2   0 -14   209806.33   197978.72  13605.06 o 
   6   0 -14   187689.08   175529.03   7550.08 o 
  10   0 -14   426340.22   407569.53  13334.56 o 
  14   0 -14  1721533.00  1762891.25  44404.49 o 
  18   0 -14    48861.13    50846.23   7133.10 o 
  22   0 -14    47585.15    45833.33   7193.85 o 
  26   0 -14    19614.92    20882.04   5973.26 o 
   0   2 -14      921.72      201.93   1792.45 o 
   2   2 -14    57775.26    57496.32   3139.94 o 
   4   2 -14     1274.03      546.60   1264.12 o 
   6   2 -14   413077.75   404033.94  12227.34 o 
   8   2 -14      936.61      859.73   1343.53 o 
  10   2 -14    40599.82    40072.26   2850.18 o 
  12   2 -14      569.42     1561.59   1443.48 o 
  14   2 -14   144396.36   146614.03   5940.45 o 
  16   2 -14      536.58      337.18   1781.96 o 
  18   2 -14   247924.53   232524.33  10204.31 o 
  20   2 -14      353.89     2623.08   2414.70 o 
  22   2 -14     8092.79    10883.54   3339.53 o 
  24   2 -14      258.41    -1145.78   2409.14 o 
  26   2 -14    70445.09    74595.34   9828.93 o 
   2   4 -14   628548.88   629693.38  22661.27 o 
   4   4 -14       79.61      570.96   1226.44 o 
   6   4 -14   505930.12   509461.69  10932.97 o 
   8   4 -14       16.31     1020.39   1694.19 o 
  10   4 -14   327674.16   303777.97   9013.89 o 
  12   4 -14      112.14      374.89   1667.44 o 
  14   4 -14   201703.09   192223.92   6964.14 o 
  16   4 -14       29.42      467.81   1833.59 o 
  18   4 -14   707330.88   716199.50  17572.42 o 
  20   4 -14       19.15     2333.59   2068.40 o 
  22   4 -14   278365.06   289774.09  11804.36 o 
  24   4 -14      110.23      705.49   2687.25 o 
  26   4 -14   449125.97   463983.25  16875.64 o 
   0   6 -14      782.87     1329.50   1870.28 o 
   2   6 -14   672795.56   625510.81  30400.58 o 
   4   6 -14      481.95     -669.29   1254.04 o 
   6   6 -14   522483.62   510877.62  10945.37 o 
   8   6 -14      776.61     -866.39   1523.78 o 
  10   6 -14  1252696.75  1188844.88  25662.21 o 
  12   6 -14      467.12      358.58   1641.94 o 
  14   6 -14   238185.91   227432.78   7745.67 o 
  16   6 -14      695.17      262.67   1906.32 o 
  18   6 -14    55448.66    59934.86   4542.71 o 
  20   6 -14      376.58      333.10   1996.17 o 
  22   6 -14   335318.28   334180.19  10692.60 o 
  24   6 -14      281.55     1808.56   2792.87 o 
  26   6 -14   117709.15   124436.30   8449.00 o 
   2   8 -14   167553.25   182647.72   9097.19 o 
   4   8 -14      242.18     -341.62   1463.16 o 
   6   8 -14   202036.59   202087.06   6889.27 o 
   8   8 -14      225.32     1861.40   1722.92 o 
  10   8 -14   264328.50   254962.25   8063.89 o 
  12   8 -14      112.64     1000.12   1718.10 o 
  14   8 -14  1794538.62  1786062.75  41190.83 o 
  16   8 -14       50.47      222.64   1789.11 o 
  18   8 -14     3194.79     4908.89   2179.66 o 
  20   8 -14       88.46      -54.59   2219.37 o 
  22   8 -14    47762.44    50783.82   4582.51 o 
  24   8 -14       80.84       21.18   2371.65 o 
  26   8 -14      375.05     5618.98   4400.11 o 
   0  10 -14     1149.53     3388.48   3266.59 o 
   2  10 -14   101781.41   102816.23   4681.76 o 
   4  10 -14      998.13     -456.89   1629.67 o 
   6  10 -14   396599.12   384341.50  10378.63 o 
   8  10 -14      630.83     -536.83   1478.41 o 
  10  10 -14     9787.89     9506.25   2207.76 o 
  12  10 -14      899.12    -1105.51   1472.56 o 
  14  10 -14   165728.02   170507.03   6613.94 o 
  16  10 -14      140.40     -421.86   1705.07 o 
  18  10 -14   264769.75   268499.94   9136.26 o 
  20  10 -14      126.67     2088.38   2198.31 o 
  22  10 -14    11292.93    14767.84   3145.88 o 
  24  10 -14      481.06     1592.07   2668.04 o 
   2  12 -14   448855.91   431740.94  14592.51 o 
   4  12 -14      396.18      587.25   2035.23 o 
   6  12 -14   478561.75   463657.28  12153.09 o 
   8  12 -14      251.29      859.20   1592.30 o 
  10  12 -14   178497.83   182338.28   6663.26 o 
  12  12 -14      370.94     1016.82   1765.18 o 
  14  12 -14    63157.68    60854.44   4415.67 o 
  16  12 -14      179.50     1054.09   1900.55 o 
  18  12 -14   390110.44   385239.81  11534.37 o 
  20  12 -14       79.09     1059.58   2218.75 o 
  22  12 -14   382523.94   374531.19  11824.66 o 
  24  12 -14      277.80     1410.01   2536.31 o 
   0  14 -14      514.64      999.47   2705.89 o 
   2  14 -14    11909.50    16446.35   3413.16 o 
   4  14 -14     1903.61      400.86   2004.48 o 
   6  14 -14   233433.45   230884.00   9540.15 o 
   8  14 -14     1676.98      744.50   1705.16 o 
  10  14 -14    60937.33    61897.13   4964.51 o 
  12  14 -14      524.29      -47.26   1806.31 o 
  14  14 -14    63025.73    64787.54   6775.19 o 
  16  14 -14     1254.05     -392.40   1951.41 o 
  18  14 -14   118737.35   124814.49   6268.85 o 
  20  14 -14     1173.28    -1253.57   1937.30 o 
  22  14 -14     6035.49     7703.63   4050.20 o 
   2  16 -14   116723.61   112257.87   6569.32 o 
   4  16 -14      657.96     -218.82   2907.01 o 
   6  16 -14   149513.36   142165.77   7502.38 o 
   8  16 -14      381.18      356.81   2181.58 o 
  10  16 -14   160872.27   141442.20   7676.91 o 
  12  16 -14      541.97      515.13   2229.81 o 
  14  16 -14  1283502.75  1342262.50  29319.43 o 
  16  16 -14        8.56    -2030.84   2216.77 o 
  18  16 -14      885.79      735.66   2108.27 o 
  20  16 -14       30.95     -414.13   2341.14 o 
  22  16 -14    45782.86    49386.74   4803.24 o 
   0  18 -14      365.37     3741.93   3242.19 o 
   2  18 -14   327525.09   334861.31  12628.76 o 
   4  18 -14     2792.70     1739.42   2188.73 o 
   6  18 -14   290949.78   280442.28  13773.85 o 
   8  18 -14      325.80      395.22   2228.64 o 
  10  18 -14   643382.25   610498.31  64021.40 o 
  12  18 -14      829.53    -1128.16   2504.24 o 
  14  18 -14   130656.41   126072.64   7790.82 o 
  16  18 -14       71.59    -2558.78   2558.78 o 
  18  18 -14    24412.76    27047.53   3717.89 o 
  20  18 -14      589.17      723.41   2418.04 o 
   2  20 -14   278212.03   287711.38  19848.81 o 
   4  20 -14      514.68     -680.87   2197.52 o 
   6  20 -14   255882.45   268077.88  16370.58 o 
   8  20 -14      483.90    -2140.77   2231.66 o 
  10  20 -14   150995.42   138267.00   7864.82 o 
  12  20 -14      377.98     -518.38   2608.88 o 
  14  20 -14    63179.98    60307.73   6143.44 o 
  16  20 -14      417.74     1828.83   2879.61 o 
  18  20 -14   311248.53   322749.56  13340.05 o 
   0  22 -14      157.46     2900.90   3437.20 o 
   2  22 -14    78023.94    73420.85   6255.74 o 
   4  22 -14      438.95    -1143.36   2571.81 o 
   6  22 -14   206549.06   203536.11   9537.58 o 
   8  22 -14      630.25    -1085.86   2546.63 o 
  10  22 -14       99.48      424.86   2808.27 o 
  12  22 -14     1553.02     3300.00   2887.26 o 
  14  22 -14   103555.62   116954.55  12801.36 o 
  16  22 -14      694.73     1608.91   3997.90 o 
   2  24 -14    80615.62    88727.28   6933.41 o 
   4  24 -14      628.38      730.20   3144.69 o 
   6  24 -14    67993.27    66027.18   6217.13 o 
   8  24 -14      501.18     -239.15   2715.33 o 
  10  24 -14   131458.84   150849.38   8690.35 o 
  12  24 -14      492.07     1882.07   3049.06 o 
  14  24 -14   579402.75   574713.81  25527.61 o 
   0  26 -14      333.70     1084.79   4180.72 o 
   2  26 -14     2872.33     3329.68   2991.61 o 
   4  26 -14     3237.41     1769.66   3156.93 o 
   6  26 -14    92055.46    84551.68   7040.16 o 
   8  26 -14      749.11     4591.29   3370.10 o 
  10  26 -14    44325.20    45502.03   7510.52 o 
   1   1 -13    48215.82    43443.18   2768.69 o 
   3   1 -13    63189.24    62404.55   3192.14 o 
   5   1 -13    34066.31    35603.07   2533.93 o 
   7   1 -13   214494.50   199861.95   5607.02 o 
   9   1 -13    69930.11    65537.25   3311.09 o 
  11   1 -13    79986.00    73016.19   3500.11 o 
  13   1 -13     4844.59     6828.01   1648.57 o 
  15   1 -13     4692.97     6545.88   1774.41 o 
  17   1 -13    22538.36    21700.17   2837.51 o 
  19   1 -13   207959.83   213874.94   7534.40 o 
  21   1 -13    15352.05     9272.66   3027.17 o 
  23   1 -13    16314.43    23070.19   3916.41 o 
  25   1 -13    57135.46    59134.15   6044.71 o 
  27   1 -13     2300.80     1797.96   3213.72 o 
   1   3 -13   103464.14    92300.76   5552.75 o 
   3   3 -13    99329.28    90402.31   4050.34 o 
   5   3 -13    48310.65    48354.96   2816.83 o 
   7   3 -13   284966.34   267071.94  10438.13 o 
   9   3 -13    48096.81    48111.82   2937.51 o 
  11   3 -13    35166.86    38557.90   3822.38 o 
  13   3 -13    11832.34    13950.59   2576.00 o 
  15   3 -13    40850.62    39195.96   3416.03 o 
  17   3 -13    25529.16    25271.14   2967.30 o 
  19   3 -13   257895.84   252121.34   8312.07 o 
  21   3 -13    14679.56    18825.03   3279.20 o 
  23   3 -13      526.41      229.85   2298.82 o 
  25   3 -13    57227.46    52873.61   5821.00 o 
  27   3 -13    14417.77    16165.74   7185.94 o 
   1   5 -13    79267.73    76380.68   3324.49 o 
   3   5 -13    50172.08    47306.30   3416.44 o 
   5   5 -13    16677.63    15076.59   1859.40 o 
   7   5 -13   250990.41   250476.55   6471.95 o 
   9   5 -13    56698.22    53002.44   3072.52 o 
  11   5 -13    44356.07    46965.49   3505.66 o 
  13   5 -13     2276.91     1893.50   1558.87 o 
  15   5 -13    20880.23    22948.60   2839.44 o 
  17   5 -13    17057.54    19230.88   2794.02 o 
  19   5 -13   218858.64   225717.70   7892.48 o 
  21   5 -13    19002.89    18128.74   3195.49 o 
  23   5 -13     2735.90     4682.18   2266.18 o 
  25   5 -13    62875.61    75127.71   6568.45 o 
  27   5 -13    24370.30    30272.45   4851.21 o 
   1   7 -13    49293.70    45083.51   3236.86 o 
   3   7 -13    59733.90    56260.59   3066.43 o 
   5   7 -13    30608.04    32139.49   2407.15 o 
   7   7 -13   249703.66   248798.02   7526.48 o 
   9   7 -13    47800.23    44602.38   3347.15 o 
  11   7 -13    63911.57    60515.61   3886.25 o 
  13   7 -13     1411.37      487.36   1965.04 o 
  15   7 -13     7364.05    10510.41   2845.08 o 
  17   7 -13    20201.14    17084.13   2682.01 o 
  19   7 -13   194885.52   196726.88  10339.39 o 
  21   7 -13    20543.11    23893.77   5654.80 o 
  23   7 -13    21316.19    24976.03   3453.98 o 
  25   7 -13    56363.46    64414.68   6196.30 o 
  27   7 -13     5728.83     6801.54   4485.60 o 
   1   9 -13    67355.50    64487.66   3207.21 o 
   3   9 -13    99521.05    94998.09   4290.65 o 
   5   9 -13    52715.54    53599.45   3520.03 o 
   7   9 -13   208798.64   198066.62   6596.80 o 
   9   9 -13    47165.79    47066.46   3493.74 o 
  11   9 -13    39984.20    36118.70   3204.02 o 
  13   9 -13    16907.58    16502.80   2564.76 o 
  15   9 -13     8948.07     7704.26   2273.58 o 
  17   9 -13    24423.17    24872.18   3083.80 o 
  19   9 -13   237528.47   245171.44   8372.72 o 
  21   9 -13    10705.81    14891.69   2828.47 o 
  23   9 -13     7946.71     8382.18   2693.88 o 
  25   9 -13    49801.55    52437.77   5672.92 o 
  27   9 -13     1143.47     4083.23   4022.29 o 
   1  11 -13    47514.87    46812.75   3315.07 o 
   3  11 -13    61789.95    51116.09   3488.73 o 
   5  11 -13    29516.22    26175.48   2905.14 o 
   7  11 -13   152110.30   146591.92   5598.18 o 
   9  11 -13    56608.03    54161.21   3720.75 o 
  11  11 -13    38422.93    36073.27   3268.35 o 
  13  11 -13     5491.87     5548.95   1972.92 o 
  15  11 -13    20086.84    20044.35   2784.39 o 
  17  11 -13    12675.86    14228.71   2655.64 o 
  19  11 -13   182467.39   178863.33   7062.40 o 
  21  11 -13    11595.96    12151.54   2806.93 o 
  23  11 -13     5364.39     4874.87   2634.82 o 
  25  11 -13    54977.17    55292.21   5878.05 o 
   1  13 -13    63624.43    59968.20   9140.56 o 
   3  13 -13    13972.36    16238.33   2914.62 o 
   5  13 -13     9988.78     9445.82   1963.71 o 
   7  13 -13   146439.34   145029.33   5627.07 o 
   9  13 -13    41454.94    45494.11   3538.76 o 
  11  13 -13    55352.16    50310.85   3792.09 o 
  13  13 -13     1328.85     -649.25   1624.04 o 
  15  13 -13    21611.92    25524.75   3887.06 o 
  17  13 -13    20472.09    20953.53   3574.93 o 
  19  13 -13   121721.88   120893.56   6045.31 o 
  21  13 -13    18528.47    25643.53   3471.01 o 
  23  13 -13      630.55     2491.29   2346.48 o 
  25  13 -13    37550.42    40791.39   5230.30 o 
   1  15 -13    54861.66    54117.28   6231.34 o 
   3  15 -13    52729.10    57314.78   4951.48 o 
   5  15 -13    32605.91    25936.47   3558.24 o 
   7  15 -13   204544.55   200095.42   8661.72 o 
   9  15 -13    14413.81    12119.53   2365.35 o 
  11  15 -13    51513.95    52183.31   3837.30 o 
  13  15 -13     1887.57     1870.60   1858.63 o 
  15  15 -13    19982.82    18634.21   2882.53 o 
  17  15 -13    25619.88    25940.11   3257.20 o 
  19  15 -13   140920.84   140990.58   6544.24 o 
  21  15 -13    14699.99    17477.25   3290.35 o 
  23  15 -13     8260.22     9023.43   2933.60 o 
   1  17 -13    24441.32    24729.73   3589.48 o 
   3  17 -13    49189.61    48893.79   4712.73 o 
   5  17 -13    20704.37    18987.87   3179.37 o 
   7  17 -13   105143.88   100140.91   6314.59 o 
   9  17 -13    48782.14    48567.23   4882.06 o 
  11  17 -13    14728.39    12171.73   3224.27 o 
  13  17 -13     7322.51    11395.48   2487.88 o 
  15  17 -13     1518.65     5011.20   2272.86 o 
  17  17 -13     7212.45    10689.37   2715.17 o 
  19  17 -13   154235.28   161769.56   7105.93 o 
  21  17 -13     6914.63     8375.10   2819.60 o 
  23  17 -13    12719.84    19932.16   4079.89 o 
   1  19 -13    30251.85    29647.16   3943.43 o 
   3  19 -13    52018.01    53058.19   4992.94 o 
   5  19 -13    24757.54    22349.57   3542.69 o 
   7  19 -13    83462.96    83492.00   6092.34 o 
   9  19 -13    41519.88    47230.55   4880.68 o 
  11  19 -13    15127.87    11268.59   5967.03 o 
  13  19 -13     3299.90     3050.26   2701.01 o 
  15  19 -13     9137.60     7818.75   4022.53 o 
  17  19 -13     7661.64     6786.33   2631.13 o 
  19  19 -13   131740.36   128277.25   6374.19 o 
  21  19 -13    10458.43    10076.83   2955.84 o 
   1  21 -13    69377.17    66853.98   6329.33 o 
   3  21 -13    16910.60    21019.00   3613.49 o 
   5  21 -13    10365.22    12227.09   2934.49 o 
   7  21 -13   118712.12   132833.47   7264.92 o 
   9  21 -13    11715.78    11923.31   3255.90 o 
  11  21 -13    18152.31    11941.32   5351.54 o 
  13  21 -13     2845.78     4665.25   2782.03 o 
  15  21 -13    21146.99    32494.58   4773.62 o 
  17  21 -13    23337.81    23523.19   4425.74 o 
  19  21 -13    87660.23    86921.77  12196.12 o 
   1  23 -13    23610.91    25473.62   4083.91 o 
   3  23 -13    16644.67    19323.35   3714.74 o 
   5  23 -13    12332.55    15312.79   3558.35 o 
   7  23 -13   101560.64   108211.77   7297.04 o 
   9  23 -13     5945.47     7062.31   3042.00 o 
  11  23 -13    38616.97    39983.43   4895.88 o 
  13  23 -13      654.44     2085.00   5131.44 o 
  15  23 -13    11346.48    20529.59   5473.14 o 
   1  25 -13    12845.62    15890.65   3771.62 o 
   3  25 -13    20874.83    19499.70   3855.82 o 
   5  25 -13    11681.78    13781.42   3588.74 o 
   7  25 -13    28353.43    39071.55   4976.89 o 
   9  25 -13    36624.59    33106.39   4750.31 o 
  11  25 -13    12686.23    12347.69   6094.87 o 
  13  25 -13     5058.80     9544.05   5753.25 o 
   1  27 -13    21843.82    17526.37   3913.37 o 
   3  27 -13    41399.56    48900.98   5596.85 o 
   5  27 -13    21233.22    18590.06   4042.32 o 
   7  27 -13    39101.33    40472.34   5312.57 o 
   9  27 -13    18623.25    24502.37   6631.49 o 
   1  29 -13    30586.73    32943.49   5023.96 o 
   3  29 -13     4028.62     4292.94   3286.18 o 
   0   0 -12   571485.56   585467.31  23142.02 o 
   4   0 -12   732356.19   649100.50  50853.11 o 
   8   0 -12   758831.12   772237.19  20895.63 o 
  12   0 -12  1614933.25  1495330.50  77231.03 o 
  16   0 -12   177160.14   172778.44   7691.10 o 
  20   0 -12  1805804.50  1788438.00  64253.93 o 
  24   0 -12    12820.39    17285.18   5436.66 o 
  28   0 -12   177798.38   174127.50  13168.18 o 
   2   2 -12      875.29      571.10   1095.66 o 
   4   2 -12   333716.38   341860.94   7651.13 o 
   6   2 -12      696.36      451.88   1159.55 o 
   8   2 -12    82767.27    76529.20   3289.63 o 
  10   2 -12      551.18      243.85   1224.31 o 
  12   2 -12    76642.73    78678.90   3476.92 o 
  14   2 -12      336.25      917.27   1305.60 o 
  16   2 -12   152806.58   154196.62   5217.80 o 
  18   2 -12      584.56     -393.28   1468.79 o 
  20   2 -12    39281.17    45549.68   3826.34 o 
  22   2 -12      212.44     -219.68   1603.10 o 
  24   2 -12     4507.27     6033.19   2606.54 o 
  26   2 -12      302.95     1731.17   2756.31 o 
  28   2 -12    84230.45    88959.78   7277.05 o 
   0   4 -12   984182.50  1040047.12  37119.91 o 
   2   4 -12      462.78      328.71   1033.40 o 
   4   4 -12  3850822.00  3752349.75  62375.17 o 
   6   4 -12        6.98       74.09   1114.76 o 
   8   4 -12   438099.44   451799.50   9576.14 o 
  10   4 -12      312.03     -824.14   1181.07 o 
  12   4 -12  1232916.00  1228059.00  26656.60 o 
  14   4 -12      301.18     1592.56   1521.47 o 
  16   4 -12     4471.45    13377.09   3319.87 o 
  18   4 -12       24.56      931.37   1644.78 o 
  20   4 -12   195940.75   185912.53   6964.39 o 
  22   4 -12      104.88     -820.21   1706.05 o 
  24   4 -12    52841.74    47422.02   5207.82 o 
  26   4 -12      132.12      392.99   2644.42 o 
  28   4 -12   607674.44   655827.00  21101.37 o 
   2   6 -12      363.69     1011.94   1141.41 o 
   4   6 -12   241651.58   228530.11   5785.21 o 
   6   6 -12      944.81      283.76   1068.32 o 
   8   6 -12   154627.70   147508.97   4815.42 o 
  10   6 -12      735.11     1051.41   1380.80 o 
  12   6 -12   168338.45   163089.77   5827.90 o 
  14   6 -12      663.26     1883.52   1519.98 o 
  16   6 -12   130302.05   126820.66   7633.73 o 
  18   6 -12      391.89    -1214.45   1452.65 o 
  20   6 -12   120680.73   117646.14   5444.71 o 
  22   6 -12      175.78       -8.66   1946.08 o 
  24   6 -12    31035.62    36252.01   4731.97 o 
  26   6 -12      132.95    -2106.93   3071.54 o 
  28   6 -12    91649.98    85992.30   7175.33 o 
   0   8 -12   270029.97   260484.28   8942.09 o 
   2   8 -12       77.53     1278.87   1137.14 o 
   4   8 -12   131101.08   133187.20   7846.12 o 
   6   8 -12     1419.31      837.46   1274.82 o 
   8   8 -12  3198291.00  3207935.00  61687.11 o 
  10   8 -12      115.18      806.59   1247.29 o 
  12   8 -12    90753.44    83880.08   4288.67 o 
  14   8 -12        9.74     -269.77   1451.19 o 
  16   8 -12  1070013.25  1068860.38  23418.27 o 
  18   8 -12      442.48     -700.68   1636.53 o 
  20   8 -12   354826.00   347769.56  10455.56 o 
  22   8 -12      159.68     -454.40   1948.63 o 
  24   8 -12   280664.38   297026.09  13343.76 o 
  26   8 -12       80.47     3136.09   4144.14 o 
  28   8 -12     4214.08     7901.73   3546.34 o 
   2  10 -12     1306.16       80.28   1094.85 o 
   4  10 -12   267897.31   256617.11   7418.30 o 
   6  10 -12      835.59      213.66   1374.02 o 
   8  10 -12    58893.78    55719.58   5030.09 o 
  10  10 -12      273.19      -88.20   1284.46 o 
  12  10 -12    61288.47    59971.86   3835.42 o 
  14  10 -12      313.76     -455.92   1449.20 o 
  16  10 -12   129026.28   115629.67   5413.46 o 
  18  10 -12     1123.52      902.14   1772.04 o 
  20  10 -12    25807.45    26276.34   3241.39 o 
  22  10 -12      325.61     -527.03   1842.20 o 
  24  10 -12     6230.49    11287.23   4734.75 o 
  26  10 -12      221.28     3104.22   2923.05 o 
  28  10 -12    74736.09    81499.12   9365.75 o 
   0  12 -12  3558350.00  3530261.00 121058.68 o 
   2  12 -12      238.12      238.08   1236.80 o 
   4  12 -12   433065.81   409927.66  10956.43 o 
   6  12 -12      957.37     1201.99   1326.80 o 
   8  12 -12   292030.84   266365.78   8043.84 o 
  10  12 -12      150.12      539.01   1337.37 o 
  12  12 -12    22400.88    25221.25   3686.45 o 
  14  12 -12      685.03    -1120.34   1563.10 o 
  16  12 -12   650492.00   633630.50  15421.21 o 
  18  12 -12      165.47      183.51   1742.41 o 
  20  12 -12    97190.56    99165.70   5431.96 o 
  22  12 -12       89.07     -171.04   2018.67 o 
  24  12 -12   541754.94   533883.94  28229.33 o 
  26  12 -12      207.14     3277.43   3132.49 o 
   2  14 -12      225.43       86.66   1521.80 o 
   4  14 -12   197781.84   198833.33  18987.30 o 
   6  14 -12     1948.38     1175.35   1494.67 o 
   8  14 -12    60799.73    69132.98  11132.33 o 
  10  14 -12      746.93       96.84   1456.07 o 
  12  14 -12    63765.91    68781.24   8703.89 o 
  14  14 -12      838.87      687.34   1656.73 o 
  16  14 -12    98889.44    95302.64   4942.41 o 
  18  14 -12     1171.77      496.07   1847.60 o 
  20  14 -12    32141.75    35818.85   3736.98 o 
  22  14 -12      246.91     1986.99   2279.30 o 
  24  14 -12     2815.37     2040.88   2577.78 o 
  26  14 -12      238.33      296.17   2776.20 o 
   0  16 -12   409390.44   404200.88  18654.67 o 
   2  16 -12      785.53      158.70   1723.17 o 
   4  16 -12   206662.53   216560.53  12735.68 o 
   6  16 -12      638.07      668.28   1792.42 o 
   8  16 -12  2580385.00  2577739.00  63137.42 o 
  10  16 -12      364.56     -541.76   1484.16 o 
  12  16 -12    54888.27    52624.81   3860.89 o 
  14  16 -12      543.29     -118.79   1702.70 o 
  16  16 -12   934496.25   908353.62  29681.83 o 
  18  16 -12      145.01    -1531.28   1883.45 o 
  20  16 -12   166764.38   165069.52   7060.34 o 
  22  16 -12      331.55     1591.74   2246.09 o 
  24  16 -12   298490.06   296346.56  15847.61 o 
   2  18 -12     1208.12     -114.92   1715.80 o 
   4  18 -12   119328.73   119624.06   6422.09 o 
   6  18 -12      862.48      670.83   2078.86 o 
   8  18 -12    77682.33    71617.99   8513.10 o 
  10  18 -12      300.53      647.79   2007.87 o 
  12  18 -12   109720.18   109711.03   6456.04 o 
  14  18 -12      339.79     -884.04   1818.84 o 
  16  18 -12    72215.14    70427.48   5409.85 o 
  18  18 -12     2171.33     1434.65   2042.82 o 
  20  18 -12    65557.20    63405.49   4750.91 o 
  22  18 -12      274.81      982.00   2214.26 o 
  24  18 -12    14709.81    23465.54   6558.16 o 
   0  20 -12   565925.50   582035.81  25371.39 o 
   2  20 -12      134.65      234.98   2340.22 o 
   4  20 -12  1212848.12  1186306.88  32192.73 o 
   6  20 -12     2407.92      816.29   1974.83 o 
   8  20 -12    52371.61    54336.79   5067.43 o 
  10  20 -12      423.68     2637.83   2231.07 o 
  12  20 -12   381607.50   379671.56  16001.66 o 
  14  20 -12      351.97     -259.78   2252.13 o 
  16  20 -12    17184.92    19410.11   3939.10 o 
  18  20 -12      857.77     1127.50   2148.56 o 
  20  20 -12    45712.15    53861.23   6066.81 o 
  22  20 -12        0.33     6362.47   5265.50 o 
   2  22 -12      400.38     3191.25   2335.48 o 
   4  22 -12   113536.23   121560.99   6805.37 o 
   6  22 -12     1990.96     1629.64   2296.32 o 
   8  22 -12    23098.09    23936.97   3799.07 o 
  10  22 -12      540.58      412.62   2295.82 o 
  12  22 -12    30649.63    40196.78   4720.54 o 
  14  22 -12      654.88     1114.24   2615.94 o 
  16  22 -12    63930.14    72006.29   6914.15 o 
  18  22 -12      679.73     4229.48   5204.58 o 
   0  24 -12   101584.12   108562.82   9978.02 o 
   2  24 -12      430.55     -127.70   2395.95 o 
   4  24 -12   228888.69   233094.34  10025.82 o 
   6  24 -12     1162.80    -1054.87   4589.07 o 
   8  24 -12   236895.30   273237.19  11375.15 o 
  10  24 -12      153.86    -1156.79   3108.11 o 
  12  24 -12   458648.81   449368.22  15577.48 o 
  14  24 -12      520.26    -1096.98   4217.29 o 
  16  24 -12    49135.09    45625.75   8778.87 o 
   2  26 -12      862.59     2777.43   2657.17 o 
   4  26 -12    65314.82    65966.18   6010.71 o 
   6  26 -12      553.88    -1440.87   2608.38 o 
   8  26 -12    24516.01    32759.82   4626.14 o 
  10  26 -12      505.03     3668.80   4814.53 o 
  12  26 -12    44700.72    40735.18   8278.72 o 
  14  26 -12      259.62     2571.81   4924.22 o 
   0  28 -12   135707.36   143599.77  11590.47 o 
   2  28 -12      534.50      653.67   2671.13 o 
   4  28 -12   915869.31   968891.38  34565.23 o 
   6  28 -12      845.06     2157.40   4570.77 o 
   8  28 -12   126722.63   125386.85  12309.33 o 
  10  28 -12      535.35    -3900.38   4180.72 o 
   2  30 -12      437.84     2498.68   4448.87 o 
   4  30 -12    37313.36    45792.45   8131.94 o 
   1   1 -11   505719.25   523531.72  10269.09 o 
   3   1 -11   122726.70   123090.13   3772.73 o 
   5   1 -11    57480.58    59257.95   2704.41 o 
   7   1 -11    19226.65    16483.12   1764.57 o 
   9   1 -11    93111.05    91775.59   3417.54 o 
  11   1 -11    10445.82     9852.64   1570.12 o 
  13   1 -11   102689.08   107659.05   4737.21 o 
  15   1 -11    57693.45    53653.38   2969.13 o 
  17   1 -11    45641.45    44751.39   2497.56 o 
  19   1 -11   140572.06   135191.95   4117.56 o 
  21   1 -11    15345.40    16993.23   2106.46 o 
  23   1 -11    34661.50    31979.14   2764.78 o 
  25   1 -11    10834.03     8768.37   1964.05 o 
  27   1 -11     3620.64     2957.64   1871.37 o 
  29   1 -11   109019.69   114235.80   5303.81 o 
  31   1 -11     4446.40    12335.29   4997.50 o 
   1   3 -11   407053.00   402853.25   8352.35 o 
   3   3 -11    77566.86    77883.53   2994.23 o 
   5   3 -11   113237.77   113744.98   3723.64 o 
   7   3 -11    11839.16    11946.96   1588.74 o 
   9   3 -11   125782.95   120997.16   3912.50 o 
  11   3 -11     5743.17     4052.08   1302.64 o 
  13   3 -11    88156.22    84990.53   5951.33 o 
  15   3 -11    36008.45    36357.28   2182.67 o 
  17   3 -11    45862.12    48348.79   2886.26 o 
  19   3 -11   123186.64   117174.73   5679.14 o 
  21   3 -11    77998.50    77819.32   3837.89 o 
  23   3 -11    16209.07    18758.53   3743.34 o 
  25   3 -11     6778.50     3934.04   3146.71 o 
  27   3 -11     3823.67     7260.65   2315.16 o 
  29   3 -11   109586.72   110066.55   7835.54 o 
   1   5 -11   521627.19   529551.44  13806.87 o 
   3   5 -11    98508.15    98462.81   3374.91 o 
   5   5 -11    92144.71    89521.41   3268.93 o 
   7   5 -11    23975.30    25028.22   2021.21 o 
   9   5 -11    53667.97    53414.30   2668.11 o 
  11   5 -11     6064.08     4865.54   1287.24 o 
  13   5 -11   106061.66   106425.05   7602.57 o 
  15   5 -11    51296.86    54036.47   7140.36 o 
  17   5 -11    20268.53    19355.22   2516.51 o 
  19   5 -11   112081.50   108989.56   5032.71 o 
  21   5 -11    66361.55    63889.88   6064.87 o 
  23   5 -11    19390.96    18128.05   3484.62 o 
  25   5 -11     1515.41     -681.00   2216.50 o 
  27   5 -11     2771.21     4048.10   2848.52 o 
  29   5 -11    98383.59   112100.31   7809.00 o 
   1   7 -11   528461.56   505069.16  18006.45 o 
   3   7 -11    97549.23    90337.96   3234.65 o 
   5   7 -11    40683.71    39928.46   2311.58 o 
   7   7 -11    28475.42    27829.70   2027.69 o 
   9   7 -11    56755.89    45768.58   4154.13 o 
  11   7 -11     5762.15     4746.56   1566.68 o 
  13   7 -11    94578.79    89977.23   4317.51 o 
  15   7 -11    59886.30    53550.49   3681.91 o 
  17   7 -11    34881.07    34065.27   3197.70 o 
  19   7 -11   103398.74   100435.55   6558.73 o 
  21   7 -11    23651.28    19437.29   2748.56 o 
  23   7 -11    27970.48    29190.45   3381.06 o 
  25   7 -11    18145.95    22492.11   3908.52 o 
  27   7 -11      261.74     2048.25   2766.20 o 
  29   7 -11    94866.04   101811.52   7523.54 o 
   1   9 -11   335554.12   336242.88  11848.65 o 
   3   9 -11    85113.14    81531.03   3015.84 o 
   5   9 -11    75880.25    69825.50   3490.46 o 
   7   9 -11     5153.86     4707.36   1519.44 o 
   9   9 -11   110921.38   103170.62   4363.74 o 
  11   9 -11     6839.35     4510.06   1671.08 o 
  13   9 -11    79055.18    79501.02   4025.68 o 
  15   9 -11    26148.41    29447.65   2913.26 o 
  17   9 -11    74367.41    69251.62   4306.43 o 
  19   9 -11   102013.33   106040.12   5053.39 o 
  21   9 -11    26956.80    26566.02   4175.51 o 
  23   9 -11    21991.23    26904.60   3393.07 o 
  25   9 -11    22280.73    23748.60   3964.34 o 
  27   9 -11     2056.79      927.29   2554.23 o 
  29   9 -11    93425.31    89856.24   7195.08 o 
   1  11 -11   296829.00   283355.12   6871.43 o 
   3  11 -11    94099.82    89688.67   3866.75 o 
   5  11 -11    38831.76    35639.05   3367.81 o 
   7  11 -11    19413.04    21240.05   2375.23 o 
   9  11 -11    96559.61    89063.97   7501.14 o 
  11  11 -11    13020.20    13836.24   2079.25 o 
  13  11 -11    85018.68    87032.23   6115.30 o 
  15  11 -11    33071.65    35299.43   3127.77 o 
  17  11 -11    23482.82    22492.49   2862.50 o 
  19  11 -11   139034.52   120806.04   5584.20 o 
  21  11 -11    39126.29    34668.58   3629.35 o 
  23  11 -11    20199.75    24238.24   3297.07 o 
  25  11 -11     2844.26     2601.48   2548.90 o 
  27  11 -11     9015.80    11491.25   3341.84 o 
  29  11 -11    69053.19    69252.51   8548.34 o 
   1  13 -11   372005.00   360853.78  11693.31 o 
   3  13 -11    54127.82    53072.98   5978.77 o 
   5  13 -11    92390.33    89337.89   5391.72 o 
   7  13 -11    17035.05    15742.15   2209.72 o 
   9  13 -11    28769.00    28851.27   2698.26 o 
  11  13 -11     3863.20     3823.43   1580.90 o 
  13  13 -11    55260.74    50782.18   3606.03 o 
  15  13 -11    51302.76    44637.39   3569.84 o 
  17  13 -11    12342.50    12332.13   2394.51 o 
  19  13 -11    78633.67    84070.59   6642.89 o 
  21  13 -11    40743.74    47637.04   4082.70 o 
  23  13 -11    22402.09    20106.81   3145.34 o 
  25  13 -11       58.57     2340.22   4363.54 o 
  27  13 -11     2938.21     5782.00   3083.88 o 
   1  15 -11   290854.84   281795.72  10163.22 o 
   3  15 -11    23940.93    26700.28   8875.32 o 
   5  15 -11    56373.17    63263.82   3564.78 o 
   7  15 -11    12793.82    13736.60   2073.72 o 
   9  15 -11    60771.43    59094.37   3617.18 o 
  11  15 -11     2180.92     3113.90   1628.11 o 
  13  15 -11    26015.55    27308.42   2893.70 o 
  15  15 -11    38231.39    36785.84   3378.79 o 
  17  15 -11    31752.35    29234.42   3219.49 o 
  19  15 -11    53565.42    53331.30   4128.04 o 
  21  15 -11    31685.01    30748.02   3521.67 o 
  23  15 -11    21640.62    19688.25   3179.56 o 
  25  15 -11    17908.20    15764.36   3654.32 o 
   1  17 -11   206880.84   189894.84   7965.50 o 
   3  17 -11    81373.51    83152.93   7641.74 o 
   5  17 -11    29643.30    27524.10   3424.97 o 
   7  17 -11     6661.74     5795.91   2232.18 o 
   9  17 -11    50001.32    47379.52   3519.30 o 
  11  17 -11     9077.68     9796.59   1990.88 o 
  13  17 -11    78353.97    80920.70   4557.60 o 
  15  17 -11    13701.34    11837.91   2383.38 o 
  17  17 -11    40645.49    43292.61   3854.72 o 
  19  17 -11    72678.45    70698.72   4744.31 o 
  21  17 -11    18514.14    17081.62   3008.68 o 
  23  17 -11    16205.33    15089.37   3892.77 o 
  25  17 -11    13879.86    12287.35   5692.65 o 
   1  19 -11   178707.28   168031.33   7724.41 o 
   3  19 -11    76320.71    68700.59   5191.92 o 
   5  19 -11    24186.73    25188.08   3462.03 o 
   7  19 -11     8997.95    13637.94   2862.69 o 
   9  19 -11    44663.32    45396.50   5060.15 o 
  11  19 -11    14476.17    11852.58   2799.30 o 
  13  19 -11    82223.90    80299.05   4544.30 o 
  15  19 -11    17345.52    15543.32   3482.25 o 
  17  19 -11     8929.08     9785.28   2532.48 o 
  19  19 -11    87965.52    84489.46   5191.74 o 
  21  19 -11    34530.12    38629.55   5400.05 o 
  23  19 -11     9319.48     7921.59   3777.73 o 
   1  21 -11   194820.09   187112.83   8325.68 o 
   3  21 -11    17427.73    26337.27  11288.31 o 
   5  21 -11    85040.31    90462.00   5897.11 o 
   7  21 -11     6495.73     8290.58   2564.09 o 
   9  21 -11    13670.82    14791.13   3041.32 o 
  11  21 -11     1336.05       39.70   2170.96 o 
  13  21 -11    21618.17    27583.18   4937.22 o 
  15  21 -11    27783.48    32979.57   4396.64 o 
  17  21 -11    10088.29     8683.46   3963.83 o 
  19  21 -11    32701.23    32126.83   4768.77 o 
  21  21 -11    40302.12    36897.00   5416.33 o 
  23  21 -11    15568.29    12848.22   5534.24 o 
   1  23 -11   166833.22   170031.36   8003.40 o 
   3  23 -11    17456.04    11463.55   2976.06 o 
   5  23 -11    20396.45    25786.52   3790.94 o 
   7  23 -11    20426.21    22055.35   3653.87 o 
   9  23 -11    18417.62    21541.99   3622.96 o 
  11  23 -11       50.08    -1369.91   2797.30 o 
  13  23 -11    10767.73    12155.14   3427.71 o 
  15  23 -11    35213.49    34563.73   7351.65 o 
  17  23 -11     6650.96     4765.99   4973.21 o 
  19  23 -11    37868.98    29784.84   7754.06 o 
   1  25 -11    93225.91   103708.12   6769.15 o 
   3  25 -11    50894.62    55754.83   5298.18 o 
   5  25 -11    15007.67    14735.16   3314.83 o 
   7  25 -11     3279.69     1268.44   2575.28 o 
   9  25 -11    27014.81    27798.02   4148.26 o 
  11  25 -11     9190.84     4388.21   4363.83 o 
  13  25 -11    44473.77    50391.93   8498.23 o 
  15  25 -11     8927.55     7910.94   5278.02 o 
  17  25 -11    21096.30    29903.19   7338.65 o 
   1  27 -11    53449.54    53033.51   5424.39 o 
   3  27 -11    27549.80    26011.85   6650.26 o 
   5  27 -11    17574.04    18851.39   3941.07 o 
   7  27 -11     2267.47     3717.60   4424.55 o 
   9  27 -11    43723.43    54622.40   8632.29 o 
  11  27 -11     5423.79     8703.03   5021.92 o 
  13  27 -11    29833.97    33708.72   7680.47 o 
  15  27 -11     4462.65     -792.29   4814.67 o 
   1  29 -11   100706.53   107879.15   7368.89 o 
   3  29 -11     8861.69     9751.54   4948.90 o 
   5  29 -11    39623.45    37259.04   7412.79 o 
   7  29 -11     6314.56     8154.57   5143.84 o 
   9  29 -11     1846.18     5484.96   5204.62 o 
  11  29 -11      325.11     -877.58   4741.39 o 
   3  31 -11     8453.99     4851.37   4766.04 o 
   5  31 -11     7977.22    17333.22   6094.66 o 
   2   0 -10  2409415.00  2373883.50  56050.67 o 
   6   0 -10   535718.31   555585.88  18793.53 o 
  10   0 -10    33838.45    40198.22   3344.10 o 
  14   0 -10  1467880.75  1517453.62  49573.54 o 
  18   0 -10    45727.95    46174.47   3124.80 o 
  22   0 -10   999679.12   956227.81  33542.69 o 
  26   0 -10   138130.27   138040.36   8534.92 o 
  30   0 -10   551668.31   537406.38  18079.81 o 
   0   2 -10      616.75     -962.96   1141.81 o 
   2   2 -10   290872.56   294337.12   6347.84 o 
   4   2 -10      855.17      174.65    900.62 o 
   6   2 -10  1440292.62  1388235.00  25216.68 o 
   8   2 -10      654.16      179.37   1027.61 o 
  10   2 -10   553529.06   536490.44  17802.23 o 
  12   2 -10      612.18     -173.28    838.43 o 
  14   2 -10   188175.00   180175.20   6258.98 o 
  16   2 -10      448.39     -339.75    915.70 o 
  18   2 -10   757502.44   749706.06  11833.02 o 
  20   2 -10      515.67     1573.41   1065.39 o 
  22   2 -10    47463.43    46515.90   3065.51 o 
  24   2 -10      174.41      116.78   1284.47 o 
  26   2 -10    61242.06    59873.77   3784.35 o 
  28   2 -10      189.97    -1351.05   1568.44 o 
  30   2 -10     8931.84    13878.65   2554.40 o 
   2   4 -10    49710.33    52783.80   2878.19 o 
   4   4 -10       60.78     1023.77    935.45 o 
   6   4 -10  1127990.00  1111318.88  19619.16 o 
   8   4 -10       76.73      124.74   1027.32 o 
  10   4 -10  2638997.00  2679857.00  40078.72 o 
  12   4 -10      156.41      411.53    855.97 o 
  14   4 -10   166788.28   164971.61   4115.10 o 
  16   4 -10        7.99      905.25   1145.63 o 
  18   4 -10   795722.56   797689.00  15501.52 o 
  20   4 -10       21.89      108.75   1182.71 o 
  22   4 -10    43281.94    43271.36   3388.46 o 
  24   4 -10      300.19      727.49   1515.14 o 
  26   4 -10   136450.38   140734.62   6006.93 o 
  28   4 -10       10.30     1129.94   1916.85 o 
  30   4 -10    42364.86    41995.72   4136.72 o 
   0   6 -10     2069.60     -310.20   1259.87 o 
   2   6 -10  1118598.62  1093424.50  19190.20 o 
   4   6 -10     1004.15      786.68    983.95 o 
   6   6 -10   108157.73   108624.98   5534.54 o 
   8   6 -10      685.79     -140.23    934.43 o 
  10   6 -10  2899761.00  2718029.25 124209.52 o 
  12   6 -10      773.26     1083.92   1013.95 o 
  14   6 -10   569824.56   573373.81  17730.90 o 
  16   6 -10      110.12      110.07   1095.38 o 
  18   6 -10   105116.04   105168.88   3940.96 o 
  20   6 -10      150.90     -775.59   1241.46 o 
  22   6 -10   653647.38   639163.81  13556.70 o 
  24   6 -10      111.56     1426.31   2539.69 o 
  26   6 -10   167329.73   169591.05   9431.01 o 
  28   6 -10      283.13      518.88   2037.26 o 
  30   6 -10   157995.78   165700.58  11134.55 o 
   2   8 -10  2083299.50  2040812.25  34464.25 o 
   4   8 -10       57.95      668.72    963.14 o 
   6   8 -10   369840.16   349860.56  11792.02 o 
   8   8 -10      349.42     1035.11   1217.24 o 
  10   8 -10    16970.11    17294.40   2845.68 o 
  12   8 -10      128.17      223.41   1230.04 o 
  14   8 -10  1047269.38  1056545.62  22232.31 o 
  16   8 -10      696.22     -222.65   1409.10 o 
  18   8 -10    81534.04    82704.20   5262.64 o 
  20   8 -10      205.35      886.36   1692.43 o 
  22   8 -10   628341.50   625290.31  15507.55 o 
  24   8 -10       75.93     -573.96   2224.85 o 
  26   8 -10   202203.23   200803.70  15844.70 o 
  28   8 -10      432.74     3251.98   2863.87 o 
  30   8 -10   393514.75   424844.31  19402.88 o 
   0  10 -10     4198.15     4335.73   1564.34 o 
   2  10 -10   381577.03   345361.16  17359.74 o 
   4  10 -10     1098.29      263.91    987.59 o 
   6  10 -10  1418121.62  1405230.12  29131.36 o 
   8  10 -10       81.06       11.35   1145.81 o 
  10  10 -10   429737.19   402630.06  10106.89 o 
  12  10 -10     2137.91     1344.70   1357.93 o 
  14  10 -10   249521.88   231970.73   7266.90 o 
  16  10 -10      621.65      478.92   1411.44 o 
  18  10 -10   734753.88   730471.50  16848.83 o 
  20  10 -10      640.77     1166.00   1758.17 o 
  22  10 -10    53981.92    57627.53   4258.51 o 
  24  10 -10      549.06      504.23   2186.86 o 
  26  10 -10    75739.02    98822.42  19140.77 o 
  28  10 -10       15.44     1143.77   2588.51 o 
  30  10 -10    17329.38    13250.66   4876.05 o 
   2  12 -10    53331.57    54530.39   2998.78 o 
   4  12 -10      238.09      398.79   1073.44 o 
   6  12 -10   723043.12   704483.50  15759.48 o 
   8  12 -10      639.74      788.45   1250.29 o 
  10  12 -10  2179090.50  2142399.00  42779.49 o 
  12  12 -10      329.68     -231.50   1298.74 o 
  14  12 -10    38226.42    33776.28   3023.75 o 
  16  12 -10      463.99     -546.82   1882.15 o 
  18  12 -10   828790.12   791017.88  18778.72 o 
  20  12 -10       35.61    -1600.46   1600.46 o 
  22  12 -10    40298.86    42082.42   3708.48 o 
  24  12 -10      805.66     2218.41   2458.52 o 
  26  12 -10   204311.81   205046.09   9503.27 o 
  28  12 -10      414.46    -1202.21   2547.94 o 
   0  14 -10     4446.03     2913.22   2291.57 o 
   2  14 -10    77857.33    85030.02   3725.69 o 
   4  14 -10      489.11      703.95   1302.13 o 
   6  14 -10   628160.56   625319.25  14538.90 o 
   8  14 -10     1497.75      987.19   1243.03 o 
  10  14 -10   382859.22   363088.34   9624.40 o 
  12  14 -10      329.87       63.08   1319.00 o 
  14  14 -10    56851.64    56127.12   3707.71 o 
  16  14 -10      122.13      436.04   1578.37 o 
  18  14 -10   385415.94   387251.06  10648.32 o 
  20  14 -10      428.67     1864.88   1794.88 o 
  22  14 -10    24366.08    24179.64   3168.33 o 
  24  14 -10      145.14     2128.64   2368.41 o 
  26  14 -10    22765.65    25144.74   4046.85 o 
  28  14 -10      424.57     3047.17   4997.36 o 
   2  16 -10  1312727.38  1359553.25  34808.06 o 
   4  16 -10      258.63      968.78   1534.58 o 
   6  16 -10   231119.86   233133.97   7008.18 o 
   8  16 -10      380.39      732.25   1332.81 o 
  10  16 -10    13875.95    18702.96   3646.92 o 
  12  16 -10      834.51     2076.56   1495.57 o 
  14  16 -10   658530.00   659780.38  24809.94 o 
  16  16 -10      710.13      -87.86   1546.52 o 
  18  16 -10    81610.83    80099.87   4682.27 o 
  20  16 -10      208.88      613.05   1859.19 o 
  22  16 -10   388883.62   382567.59  11509.45 o 
  24  16 -10      984.69      962.91   3912.58 o 
  26  16 -10   169309.75   156091.91  12764.61 o 
   0  18 -10     4383.42     2620.66   2669.42 o 
   2  18 -10   531196.25   522462.38  15554.41 o 
   4  18 -10      377.44      915.76   2657.13 o 
   6  18 -10    55737.42    50634.64   4314.59 o 
   8  18 -10      305.22    -1954.02   1962.38 o 
  10  18 -10  1402247.62  1432559.12  29130.69 o 
  12  18 -10     2141.64     2282.36   1710.60 o 
  14  18 -10   273861.19   267937.84   8186.57 o 
  16  18 -10      983.86      469.49   1651.03 o 
  18  18 -10    60902.05    67603.59   5150.16 o 
  20  18 -10      434.82     -746.45   1971.91 o 
  22  18 -10   336513.44   309299.94  16324.12 o 
  24  18 -10      745.51    -2803.40   3680.99 o 
  26  18 -10    99285.89   100321.09  10745.64 o 
   2  20 -10    33486.91    31404.02   3604.56 o 
   4  20 -10      326.52     -607.67   1691.59 o 
   6  20 -10   456470.56   465346.94  14848.47 o 
   8  20 -10      957.78      568.57   1890.96 o 
  10  20 -10  1125382.50  1130823.38  38644.76 o 
  12  20 -10      261.07     1023.42   1697.78 o 
  14  20 -10    62537.88    58620.66   4042.59 o 
  16  20 -10     1106.52     1777.17   1850.04 o 
  18  20 -10   404792.88   394573.72  17501.13 o 
  20  20 -10      242.01     -304.79   3254.37 o 
  22  20 -10    22137.74    21365.78   4454.09 o 
  24  20 -10      757.34    -1048.23   4107.60 o 
   0  22 -10     8706.27     6582.35   3303.36 o 
   2  22 -10   231920.42   237364.03  10600.14 o 
   4  22 -10      201.15    -1764.22   1764.22 o 
   6  22 -10   669277.19   700171.88  30019.26 o 
   8  22 -10     1163.74    -1887.68   1887.68 o 
  10  22 -10   216835.42   224556.66   9468.27 o 
  12  22 -10     1059.21    -1629.02   3047.19 o 
  14  22 -10   149677.39   158789.66   7826.04 o 
  16  22 -10      329.07     -426.60   3924.75 o 
  18  22 -10   383195.88   367318.62  13997.94 o 
  20  22 -10      187.25     2986.22   4765.77 o 
  22  22 -10    28330.42    30026.62   6424.70 o 
   2  24 -10   640552.00   654185.81  19707.03 o 
   4  24 -10      231.26     -349.10   2118.73 o 
   6  24 -10   163541.59   171175.92   8123.81 o 
   8  24 -10      381.79      679.51   2098.00 o 
  10  24 -10     1466.54     3664.66   2492.19 o 
  12  24 -10      751.99      243.77   3985.71 o 
  14  24 -10   443896.19   472090.88  24127.32 o 
  16  24 -10      949.32    -1877.06   4278.24 o 
  18  24 -10    20736.87    14945.50   6351.23 o 
  20  24 -10      250.97    -1011.66   4692.64 o 
   0  26 -10     1905.81     4485.49   3741.97 o 
   2  26 -10     7440.26     8218.31   2928.65 o 
   4  26 -10      350.99    -2160.77   2160.77 o 
   6  26 -10   133108.03   130887.91   7394.28 o 
   8  26 -10      794.18     2657.14   4083.22 o 
  10  26 -10   156844.72   155073.58  12251.64 o 
  12  26 -10     1870.12      -12.19   4119.82 o 
  14  26 -10     7009.89     4961.03   4863.52 o 
  16  26 -10      423.86    -3303.13   4497.62 o 
  18  26 -10   111507.75   117870.80  12710.48 o 
   2  28 -10    19650.11    20399.23   3745.39 o 
   4  28 -10      337.96    -2888.72   3193.43 o 
   6  28 -10   238701.00   229010.06  15091.51 o 
   8  28 -10      562.18     -585.06   3863.82 o 
  10  28 -10   502126.31   535753.50  25761.96 o 
  12  28 -10      446.48    -2486.49   3766.30 o 
  14  28 -10    53266.32    66696.88   9974.05 o 
   2  30 -10   136966.09   136951.89  11395.37 o 
   4  30 -10      532.96    -1535.78   4083.21 o 
   6  30 -10    22577.02    22930.53   6351.30 o 
   8  30 -10      248.39      341.28   4461.05 o 
  10  30 -10   409933.69   435503.59  22491.48 o 
  12  30 -10      681.76     6825.67   5192.39 o 
   1   1  -9    96676.52    92323.88   2893.30 o 
   3   1  -9   519401.66   511076.19   9892.64 o 
   5   1  -9   104517.44   105420.83   3191.55 o 
   7   1  -9    44868.75    40930.32   2120.12 o 
   9   1  -9    18116.15    20169.85   1699.30 o 
  11   1  -9   231048.89   234642.44   4953.46 o 
  13   1  -9    61767.12    61553.53   2183.62 o 
  15   1  -9     1957.49     2264.33    880.27 o 
  17   1  -9    42193.01    42296.36   2712.45 o 
  19   1  -9    24149.70    26440.16   1763.40 o 
  21   1  -9   149696.27   143208.98   6526.62 o 
  23   1  -9   298187.19   294776.22   7569.87 o 
  25   1  -9    54340.65    56700.51   3479.59 o 
  27   1  -9     5207.38     4933.30   1723.31 o 
  29   1  -9     1492.98       58.86   1659.76 o 
  31   1  -9    39059.68    41374.18   3666.37 o 
   1   3  -9    89236.82    87921.29   2819.40 o 
   3   3  -9   376440.69   364500.72   7469.49 o 
   5   3  -9   133370.03   121485.11   4776.04 o 
   7   3  -9    16559.18    15760.84   1506.09 o 
   9   3  -9     6398.07     6629.80   1004.04 o 
  11   3  -9   190329.94   188031.34   5555.03 o 
  13   3  -9    58774.92    55817.25   2257.71 o 
  15   3  -9    19577.64    18623.57   1568.22 o 
  17   3  -9    29739.45    29097.17   1788.97 o 
  19   3  -9    11922.15    13306.37   1527.88 o 
  21   3  -9   145490.92   144683.64   5118.91 o 
  23   3  -9   230566.69   235884.39   9969.58 o 
  25   3  -9    63492.54    62161.54   3607.73 o 
  27   3  -9    28522.31    27509.28   2718.56 o 
  29   3  -9     3396.42     3089.05   1841.74 o 
  31   3  -9    35622.25    42501.00   4744.22 o 
   1   5  -9   125593.75   126796.83   3536.82 o 
   3   5  -9   390508.00   378745.75   9552.59 o 
   5   5  -9   112714.02   108662.61   3266.43 o 
   7   5  -9    49047.02    50054.23   1861.82 o 
   9   5  -9    24460.65    24390.36   1461.07 o 
  11   5  -9   153560.42   148018.31   3911.82 o 
  13   5  -9    60819.29    61975.55   3587.70 o 
  15   5  -9    32562.58    35299.55   1964.84 o 
  17   5  -9    40058.29    41011.65   2539.40 o 
  19   5  -9    14937.90    16873.76   1898.91 o 
  21   5  -9   130132.11   128230.78   4489.41 o 
  23   5  -9   255530.94   256672.42   6936.10 o 
  25   5  -9    40819.75    37279.39   2962.26 o 
  27   5  -9    16280.41    18545.88   2442.34 o 
  29   5  -9     4902.31     4500.48   1926.54 o 
  31   5  -9    21995.59    19671.93   3319.52 o 
   1   7  -9   111909.00   112061.61   3304.50 o 
   3   7  -9   376772.47   354989.28   7317.90 o 
   5   7  -9   123496.30   116972.87   3367.72 o 
   7   7  -9    40081.50    39623.71   1668.49 o 
   9   7  -9    25936.68    26419.75   1454.04 o 
  11   7  -9   189316.84   185966.75   4724.89 o 
  13   7  -9    53697.81    51932.70   2499.68 o 
  15   7  -9     5678.98     5257.00   1323.69 o 
  17   7  -9    41937.60    41277.36   2541.38 o 
  19   7  -9    34705.03    35911.86   2560.40 o 
  21   7  -9   132532.09   122791.20   4450.91 o 
  23   7  -9   287670.78   279148.62  11671.30 o 
  25   7  -9    31178.62    34493.91   3370.74 o 
  27   7  -9      884.32     2242.43   1806.53 o 
  29   7  -9     2322.87     4557.42   2135.45 o 
  31   7  -9    23825.62    28041.38   3638.99 o 
   1   9  -9    35787.31    34391.21   1861.24 o 
   3   9  -9   341991.25   321024.97   6883.41 o 
   5   9  -9    89920.53    86217.73   2828.74 o 
   7   9  -9     6245.22     6106.98   1426.84 o 
   9   9  -9     1796.82     1176.66   1191.28 o 
  11   9  -9   119024.97   115000.25   3554.68 o 
  13   9  -9    42334.70    34402.00   2131.26 o 
  15   9  -9     2584.56     3486.37   1175.76 o 
  17   9  -9    33524.84    34782.94   3637.55 o 
  19   9  -9    24947.27    26265.65   2315.42 o 
  21   9  -9   113834.68   109848.86   5348.00 o 
  23   9  -9   185422.94   173388.34   6368.54 o 
  25   9  -9    51526.01    49634.97   3886.79 o 
  27   9  -9     5424.91     4926.26   2107.57 o 
  29   9  -9     2614.03     4008.94   2252.13 o 
  31   9  -9    47757.55    46405.46   7230.28 o 
   1  11  -9    89521.59    91272.68   2927.37 o 
   3  11  -9   349810.53   341785.31   7122.08 o 
   5  11  -9    66775.12    66770.77   6083.61 o 
   7  11  -9    16510.52    16669.15   1943.41 o 
   9  11  -9     5320.94     4407.07   1395.03 o 
  11  11  -9   231691.27   224506.48   7613.26 o 
  13  11  -9    70020.32    77509.13   5342.04 o 
  15  11  -9    18621.26    18033.76   2300.92 o 
  17  11  -9    28571.83    24946.31   2717.29 o 
  19  11  -9     1157.66     1275.83   1337.60 o 
  21  11  -9   107318.33   111882.17   4836.98 o 
  23  11  -9   201397.75   204008.78   7837.67 o 
  25  11  -9    60592.93    60562.72   5245.14 o 
  27  11  -9    22636.95    18942.68   5522.37 o 
  29  11  -9     2536.02     4412.21   2753.10 o 
   1  13  -9    88601.77    81389.44   4483.21 o 
   3  13  -9   252545.06   238154.53  14081.97 o 
   5  13  -9    70653.78    64290.36   3122.44 o 
   7  13  -9    51878.74    59067.00   6149.74 o 
   9  13  -9    24444.45    21544.54   2306.83 o 
  11  13  -9    99499.91    94735.29   4465.64 o 
  13  13  -9    27729.78    28414.17   2649.41 o 
  15  13  -9    19181.01    24317.85   2629.12 o 
  17  13  -9    29040.76    30307.22   2976.38 o 
  19  13  -9     5821.85     5401.61   2320.99 o 
  21  13  -9   115429.16   118395.22   5460.39 o 
  23  13  -9   207702.75   189964.73   8630.84 o 
  25  13  -9    35217.35    31301.74   3977.88 o 
  27  13  -9    22564.32    20617.45   3828.54 o 
  29  13  -9      399.87     2986.23   4595.13 o 
   1  15  -9    72822.65    62094.23   4285.43 o 
   3  15  -9   159526.11   154385.50   5041.61 o 
   5  15  -9   117532.53   116074.69   7346.39 o 
   7  15  -9    23403.19    22612.69   2284.73 o 
   9  15  -9    14836.27    16301.24   2585.34 o 
  11  15  -9    96826.85    85700.98   4796.68 o 
  13  15  -9    23446.57    21244.83   4972.97 o 
  15  15  -9      495.30      497.19   1572.08 o 
  17  15  -9    30817.29    29425.94   2990.77 o 
  19  15  -9    20499.90    23229.64   2861.70 o 
  21  15  -9   117777.26   119238.02   5562.57 o 
  23  15  -9   209760.66   200111.38   8608.30 o 
  25  15  -9    21063.82    20163.14   5888.03 o 
  27  15  -9     4942.27     2218.41   5009.71 o 
   1  17  -9    35597.46    36176.02   3568.59 o 
   3  17  -9   251944.41   256020.12   9068.62 o 
   5  17  -9    35021.69    33799.34   3439.26 o 
   7  17  -9     3324.47     3860.43   2176.90 o 
   9  17  -9     1901.87     1829.09   1548.34 o 
  11  17  -9    81895.99    84978.77   7483.22 o 
  13  17  -9    48068.82    57215.41   3586.86 o 
  15  17  -9     2459.93     4497.40   1692.03 o 
  17  17  -9    33071.34    31615.48   3158.32 o 
  19  17  -9    25285.52    28834.89   3160.83 o 
  21  17  -9    52600.91    49855.55   4032.06 o 
  23  17  -9   111260.02    94283.76   9771.16 o 
  25  17  -9    27029.23    22126.71   6022.37 o 
  27  17  -9     3749.14     4741.51   5155.93 o 
   1  19  -9    46482.94    45190.98   4091.31 o 
   3  19  -9   195440.84   205614.89   8147.39 o 
   5  19  -9    27157.86    26808.02   3282.66 o 
   7  19  -9     4157.19     5189.20   2017.17 o 
   9  19  -9      975.32     2444.49   1458.51 o 
  11  19  -9   158323.05   145609.34   5440.44 o 
  13  19  -9    57110.24    61106.33   3814.86 o 
  15  19  -9    18839.15    16195.50   2454.20 o 
  17  19  -9    16205.00    16697.73   2548.24 o 
  19  19  -9     1173.03     1469.51   2533.11 o 
  21  19  -9    49154.93    50253.43   5639.76 o 
  23  19  -9   122021.38   111258.95  10637.92 o 
  25  19  -9    36620.45    35490.36   7193.17 o 
   1  21  -9    33817.78    30734.77   3569.07 o 
   3  21  -9    71639.64    76080.11   5284.57 o 
   5  21  -9    63815.75    71749.24   5041.61 o 
   7  21  -9    15160.91    17959.90   2940.62 o 
   9  21  -9     7841.38     8525.53   2514.23 o 
  11  21  -9    21347.99    19229.05   3250.57 o 
  13  21  -9     7149.01    10640.51   2149.48 o 
  15  21  -9     5294.22     7418.39   2067.48 o 
  17  21  -9    17870.47    23237.13   6820.48 o 
  19  21  -9    11388.42    14633.48   3654.16 o 
  21  21  -9    79945.27    83345.44  11043.25 o 
  23  21  -9    97764.02    96613.45  10099.22 o 
  25  21  -9    19330.88    31426.56   7094.75 o 
   1  23  -9    62056.70    60997.36   5001.06 o 
   3  23  -9    78593.87    85119.95   7092.34 o 
   5  23  -9    69488.62    72119.12   5323.35 o 
   7  23  -9    21937.34    24731.86   3530.36 o 
   9  23  -9    13213.38    14546.65   2987.40 o 
  11  23  -9    53672.31    44972.39   4540.96 o 
  13  23  -9    13621.85    12653.15   4851.59 o 
  15  23  -9     1853.56    -2839.99   3790.72 o 
  17  23  -9    23521.72    22270.18   3923.03 o 
  19  23  -9    10710.38     9704.53   3513.67 o 
  21  23  -9    80834.01    82491.48   9134.55 o 
  23  23  -9   137311.92   124174.97  11370.71 o 
   1  25  -9    13368.26    13558.50   3044.49 o 
   3  25  -9   147135.92   142522.55   7225.21 o 
   5  25  -9     7300.07    11054.99   2951.83 o 
   7  25  -9     4064.20     9495.96   2782.34 o 
   9  25  -9      452.89     2961.85   3802.87 o 
  11  25  -9    53083.26    51432.52   8218.47 o 
  13  25  -9    27019.99    35232.33   7265.91 o 
  15  25  -9       47.06    -3559.09   3559.09 o 
  17  25  -9    15591.77    26830.24   7131.16 o 
  19  25  -9     9822.74    15956.05   6436.06 o 
   1  27  -9    18415.79    21720.91   3760.92 o 
   3  27  -9    85379.31    87868.66   6272.21 o 
   5  27  -9    11515.78    13506.20   4973.40 o 
   7  27  -9       80.34     1998.94   3924.75 o 
   9  27  -9      553.17    -1011.66   4131.97 o 
  11  27  -9    83128.80    76140.38   9805.68 o 
  13  27  -9    33868.69    37391.79   7558.82 o 
  15  27  -9    10433.36    12372.40   5838.80 o 
  17  27  -9    13912.85    18028.78   6265.58 o 
   1  29  -9    29313.42    43864.27   7083.14 o 
   3  29  -9    33103.54    44340.95   7266.21 o 
   5  29  -9    29340.13    20810.51   5900.58 o 
   7  29  -9    16448.36    11653.74   5083.28 o 
   9  29  -9     8317.80    13237.67   5668.06 o 
  11  29  -9     4497.48     4144.27   4631.83 o 
  13  29  -9     8178.74     1779.65   4973.26 o 
  15  29  -9     7607.41    11835.80   5972.75 o 
   5  31  -9    33512.60    30369.17   6912.61 o 
   7  31  -9    15703.38    13908.79   5985.29 o 
   9  31  -9     8283.83     6765.09   5095.15 o 
  11  31  -9    20571.24    23027.65   6595.00 o 
   0   0  -8 15501188.00 13484293.00 419426.84 o 
   4   0  -8   239049.97   235507.88   7437.47 o 
   8   0  -8  7535519.00  7287246.50 176481.02 o 
  12   0  -8  1957385.00  1930340.50  52601.18 o 
  16   0  -8  1142186.00  1158450.62  23663.21 o 
  20   0  -8    11813.77    11308.03   3992.22 o 
  24   0  -8  1811562.62  1882687.62  47830.38 o 
  28   0  -8   116191.19   111352.68  17634.22 o 
  32   0  -8   391437.12   387520.28  14433.03 o 
   2   2  -8      500.97     -490.14    657.89 o 
   4   2  -8    37311.59    51912.72   3108.63 o 
   6   2  -8      601.53     -289.47    770.66 o 
   8   2  -8   398952.06   408085.69   8040.72 o 
  10   2  -8      536.59      -58.46    683.89 o 
  12   2  -8   255642.16   261308.81   4848.22 o 
  14   2  -8      385.94     -388.40    762.48 o 
  16   2  -8   533885.38   536676.56   9486.23 o 
  18   2  -8      314.13      237.11    873.52 o 
  20   2  -8   208678.00   194042.33   5455.31 o 
  22   2  -8      167.68     -315.26   1157.32 o 
  24   2  -8    85417.80    80801.56   3808.21 o 
  26   2  -8       99.58      311.29   1406.39 o 
  28   2  -8   133695.23   138676.81   5181.40 o 
  30   2  -8      324.55     1007.98   1654.08 o 
  32   2  -8    65947.27    64743.19   4348.41 o 
   0   4  -8   273401.16   270806.72  16241.23 o 
   2   4  -8      297.06     1423.97    724.62 o 
   4   4  -8   100257.75   108328.95   5331.36 o 
   6   4  -8       23.30     -161.51    559.05 o 
   8   4  -8  1040665.88  1010444.06  15631.21 o 
  10   4  -8      401.36     1116.53    731.43 o 
  12   4  -8  2344516.75  2324336.50  35223.93 o 
  14   4  -8      257.22     1591.25    800.44 o 
  16   4  -8  3058922.50  3030288.00  45774.90 o 
  18   4  -8        7.05     -112.24    926.00 o 
  20   4  -8   134494.42   132847.17   4404.73 o 
  22   4  -8       50.88      439.14   1149.13 o 
  24   4  -8   345824.81   342243.16   9190.13 o 
  26   4  -8      188.40     -321.78   1322.79 o 
  28   4  -8    13410.52    18346.18   3189.90 o 
  30   4  -8       15.03     1789.56   1712.94 o 
  32   4  -8   348750.69   382702.88  13257.02 o 
   2   6  -8     1068.74     2656.88    798.69 o 
   4   6  -8    59861.00    60937.56   2790.27 o 
   6   6  -8      487.30     1018.90    608.69 o 
   8   6  -8   456215.25   454474.41   7978.68 o 
  10   6  -8      358.25      382.92    683.92 o 
  12   6  -8    78640.05    83440.54   2489.87 o 
  14   6  -8      631.87      268.33    801.26 o 
  16   6  -8   270871.69   266240.16   6300.83 o 
  18   6  -8      306.84     -225.93   1014.65 o 
  20   6  -8   272910.97   272440.00   6188.08 o 
  22   6  -8     1095.53     1744.53   1412.71 o 
  24   6  -8   134880.31   130980.33   5595.37 o 
  26   6  -8       77.01     -667.62   1370.76 o 
  28   6  -8    23714.37    34597.43   3872.83 o 
  30   6  -8       30.26     -621.68   1672.60 o 
  32   6  -8     4577.37     7170.18   2327.71 o 
   0   8  -8  3851066.25  3914815.75 105044.48 o 
   2   8  -8       55.07     -128.20    706.43 o 
   4   8  -8  2116065.25  2093982.38  30966.02 o 
   6   8  -8      814.07      375.68    568.88 o 
   8   8  -8   989570.25   982274.06  15502.66 o 
  10   8  -8      309.37      -83.80    788.76 o 
  12   8  -8    10911.65     9978.73   1347.73 o 
  14   8  -8      157.22      367.02    986.57 o 
  16   8  -8    32283.21    33768.02   4688.81 o 
  18   8  -8      934.74        5.89   1103.82 o 
  20   8  -8   703838.75   702478.56  14216.42 o 
  22   8  -8      136.56     1243.68   1466.19 o 
  24   8  -8   267604.38   262696.53   9182.14 o 
  26   8  -8       33.81      342.72   1747.85 o 
  28   8  -8   664725.62   652361.25  16481.87 o 
  30   8  -8      124.11      666.10   1973.86 o 
  32   8  -8    38701.80    41277.70   4178.53 o 
   2  10  -8      598.29      380.00    715.39 o 
   4  10  -8    21335.29    24882.16   1514.88 o 
   6  10  -8      451.68      202.39    683.73 o 
   8  10  -8   284657.94   275146.44   6073.68 o 
  10  10  -8     1923.11     2100.60    910.37 o 
  12  10  -8   232379.77   212749.92   5310.27 o 
  14  10  -8      800.63      507.37   1031.88 o 
  16  10  -8   456248.12   450320.81   9529.45 o 
  18  10  -8      262.07     -428.79   1052.37 o 
  20  10  -8   172058.70   163531.61   5114.53 o 
  22  10  -8     1422.57     -269.51   1416.31 o 
  24  10  -8    69786.38    74260.80   5256.70 o 
  26  10  -8      507.12     2165.15   1839.62 o 
  28  10  -8   137803.91   140344.56   5964.30 o 
  30  10  -8      173.96     1094.85   2070.91 o 
  32  10  -8    67399.61    67861.52   8926.26 o 
   0  12  -8  1919112.75  1908076.00  44755.32 o 
   2  12  -8      492.70      121.44    725.66 o 
   4  12  -8  3409269.75  3495370.25  65558.62 o 
   6  12  -8      490.89     -190.33    984.94 o 
   8  12  -8   528921.50   538923.50  12896.28 o 
  10  12  -8      510.71     1365.68    942.29 o 
  12  12  -8  6646867.00  6646413.50 123971.12 o 
  14  12  -8      462.83      496.12    954.45 o 
  16  12  -8   154709.92   151082.61   6095.82 o 
  18  12  -8      558.53      266.84   1163.55 o 
  20  12  -8  1388849.75  1370851.12  25187.38 o 
  22  12  -8      246.13      206.56   1490.50 o 
  24  12  -8    76965.43    78494.72   6668.74 o 
  26  12  -8      627.96     -769.71   1654.67 o 
  28  12  -8   332010.19   323581.16  12863.32 o 
  30  12  -8      306.81     3587.45   6313.73 o 
   2  14  -8     1180.69     1588.51   1085.01 o 
   4  14  -8    17707.19    25250.40   6483.17 o 
   6  14  -8      298.81     -742.27    976.75 o 
   8  14  -8   231860.14   222041.16  10488.48 o 
  10  14  -8      237.64    -1071.74   1071.74 o 
  12  14  -8   136499.78   136811.19   5015.48 o 
  14  14  -8      780.75      904.97   1272.63 o 
  16  14  -8   309824.44   304190.41   7262.26 o 
  18  14  -8     1171.39      809.93   1218.60 o 
  20  14  -8   134894.08   130224.95   4621.45 o 
  22  14  -8     2163.63      325.74   1563.91 o 
  24  14  -8    61903.30    64374.46   7202.91 o 
  26  14  -8      127.14    -2084.26   3900.37 o 
  28  14  -8    74344.05    78658.66   9890.26 o 
   0  16  -8  1622964.00  1639901.88  57389.50 o 
   2  16  -8      386.79      739.41   2151.30 o 
   4  16  -8  1964364.25  2020516.88  52748.78 o 
   6  16  -8      294.32      283.38   1112.53 o 
   8  16  -8   279405.16   288256.44  10112.93 o 
  10  16  -8     1648.94     2397.72   1305.34 o 
  12  16  -8   103601.57    88862.74   4045.46 o 
  14  16  -8     1112.80      207.28   1289.53 o 
  16  16  -8    92641.25    99668.40   4644.92 o 
  18  16  -8      901.83     1612.67   1647.36 o 
  20  16  -8   726418.25   747457.19  20622.99 o 
  22  16  -8        4.97     1513.73   2092.35 o 
  24  16  -8    97857.93    96153.53  10075.20 o 
  26  16  -8      238.23     -280.34   3973.51 o 
  28  16  -8   589001.12   573888.62  27991.29 o 
   2  18  -8      983.02      966.41   1414.24 o 
   4  18  -8    20407.52    20875.36   2791.10 o 
   6  18  -8      432.71      431.95   1242.29 o 
   8  18  -8   195353.81   195889.30   6209.84 o 
  10  18  -8     2508.51     1544.39   1343.20 o 
  12  18  -8    47605.84    51390.17   5988.34 o 
  14  18  -8      547.94     -100.45   1357.41 o 
  16  18  -8   139839.48   137830.45   5358.96 o 
  18  18  -8      259.16     -796.33   1644.25 o 
  20  18  -8   138954.62   148658.02   8069.54 o 
  22  18  -8     1768.01     -706.95   3546.94 o 
  24  18  -8    69523.98    77132.54   9292.49 o 
  26  18  -8      469.04     -865.40   4229.48 o 
  28  18  -8    18339.62    16956.57   6241.38 o 
   0  20  -8    51621.54    47973.20   5755.81 o 
   2  20  -8       10.77      357.40   1587.49 o 
   4  20  -8   190760.56   196440.20   7731.54 o 
   6  20  -8     1214.89      157.50   1524.36 o 
   8  20  -8   247060.36   238534.70   8831.74 o 
  10  20  -8      417.44      417.62   1974.44 o 
  12  20  -8  1294260.75  1311343.25  27611.92 o 
  14  20  -8      106.35     2468.54   1701.05 o 
  16  20  -8   918157.88   898203.62  28663.56 o 
  18  20  -8     1277.67      -99.65   3089.85 o 
  20  20  -8   131214.45   129715.14   7749.32 o 
  22  20  -8     1118.37     1023.85   3522.55 o 
  24  20  -8    96957.30    92527.53  10087.04 o 
  26  20  -8      420.78    -1974.57   4180.72 o 
   2  22  -8      810.02     -239.37   1756.21 o 
   4  22  -8     5480.85     7003.93   2258.95 o 
   6  22  -8      263.39     -818.63   1685.05 o 
   8  22  -8   104874.35   114167.34   7838.18 o 
  10  22  -8      428.90      140.00   1816.20 o 
  12  22  -8   110708.76   119920.41   6293.47 o 
  14  22  -8     1826.17     1171.50   2413.39 o 
  16  22  -8   221763.25   216040.88   9427.10 o 
  18  22  -8      696.60      326.11   3504.25 o 
  20  22  -8    74930.89    66733.19   8317.26 o 
  22  22  -8     4604.45     5936.07   4424.63 o 
  24  22  -8    44521.68    44807.34   7717.84 o 
   0  24  -8  3348123.00  3513630.00 115627.06 o 
   2  24  -8      405.08     -340.81   1982.87 o 
   4  24  -8    33065.21    45923.66   5419.34 o 
   6  24  -8      959.01     1907.11   2309.77 o 
   8  24  -8  1806754.75  1909100.12  47207.99 o 
  10  24  -8      840.69     2035.52   3351.90 o 
  12  24  -8   378691.84   391425.00  20500.94 o 
  14  24  -8     1647.57      731.33   3546.94 o 
  16  24  -8   358714.31   352785.22  19701.02 o 
  18  24  -8      936.39     3300.07   2823.14 o 
  22  24  -8       40.26     3400.63   4972.97 o 
   2  26  -8     1021.29     -245.58   2032.31 o 
   4  26  -8     6044.26     7851.07   2782.99 o 
   6  26  -8      628.64     -109.70   2839.97 o 
   8  26  -8    72022.75    72587.51   8768.55 o 
  10  26  -8     1955.87      292.53   3681.03 o 
  12  26  -8    53455.04    50725.25   7950.21 o 
  14  26  -8      186.82     -365.66   3888.18 o 
  16  26  -8   101699.39   116317.16  11978.13 o 
  18  26  -8      215.70     1157.92   4375.73 o 
   0  28  -8   174814.61   172907.84  11606.93 o 
   2  28  -8      188.61     4058.83   3693.17 o 
   4  28  -8     5038.33     6777.15   4034.60 o 
   6  28  -8      417.56      889.77   3644.42 o 
   8  28  -8   344389.84   363828.38  18953.34 o 
  10  28  -8      770.62      816.64   3717.56 o 
  12  28  -8   289415.06   308731.62  18529.27 o 
  14  28  -8      372.90     4741.40   4729.21 o 
  16  28  -8   752132.25   802437.25  35596.62 o 
   4  30  -8     6531.05     6070.24   4534.39 o 
   6  30  -8      269.10     2059.89   4241.66 o 
   8  30  -8    50943.82    62002.14   8766.87 o 
  10  30  -8      142.20     2523.05   4448.86 o 
  12  30  -8    20104.39    20577.37   6448.71 o 
  14  30  -8     1443.00    -4351.39   4412.33 o 
   8  32  -8   266722.59   296812.69  17352.54 o 
  10  32  -8      882.14     6630.66   5046.13 o 
   1   1  -7   121122.73   118041.76   2995.76 o 
   3   1  -7   132657.75   129192.39   3226.45 o 
   5   1  -7   389442.00   392500.19   7430.83 o 
   7   1  -7     2419.73     3202.94    693.59 o 
   9   1  -7   118265.19   119843.98   2628.20 o 
  11   1  -7    66945.96    67576.89   1985.15 o 
  13   1  -7   362945.91   372756.62   7030.41 o 
  15   1  -7   176216.23   170269.84   3645.10 o 
  17   1  -7   133242.22   136682.11   3310.93 o 
  19   1  -7    95106.11    90684.36   3322.87 o 
  21   1  -7    23373.35    23815.53   2103.45 o 
  23   1  -7    34200.58    35991.53   2652.47 o 
  25   1  -7   165402.91   168646.69   8910.58 o 
  27   1  -7    52641.36    51863.46   3738.26 o 
  29   1  -7     1127.04     1218.07   1646.70 o 
  31   1  -7     4654.09     7113.60   2074.81 o 
  33   1  -7    52365.82    62927.41   4346.20 o 
   1   3  -7   162982.92   151215.22   4017.19 o 
   3   3  -7   180582.62   182614.70   4086.31 o 
   5   3  -7   468576.09   465610.09   7666.35 o 
   7   3  -7     1394.95     2127.71    606.50 o 
   9   3  -7    38161.36    41548.10   2975.54 o 
  11   3  -7    96581.83    94942.31   2391.42 o 
  13   3  -7   278962.69   270762.75   4922.69 o 
  15   3  -7   191323.14   172088.00   4729.70 o 
  17   3  -7   129149.23   129332.90   3542.72 o 
  19   3  -7   136231.33   127783.58   4063.74 o 
  21   3  -7    44489.41    45042.09   2668.70 o 
  23   3  -7    28221.77    25727.37   2342.64 o 
  25   3  -7    93100.22    96443.88   4038.41 o 
  27   3  -7    37270.45    36283.20   2986.24 o 
  29   3  -7     6044.45     8228.53   1997.99 o 
  31   3  -7     6067.04     9668.67   2193.54 o 
  33   3  -7    53039.48    58342.69   4184.38 o 
   1   5  -7   108936.88   103481.25   2763.42 o 
   3   5  -7    90939.54    88006.60   2522.85 o 
   5   5  -7   354001.47   347758.56   5938.58 o 
   7   5  -7     4132.95     4597.54    729.30 o 
   9   5  -7    51291.75    48216.74   1732.94 o 
  11   5  -7    54057.19    55967.59   1941.70 o 
  13   5  -7   377225.47   380549.50   7000.36 o 
  15   5  -7   191960.05   184528.97   4330.55 o 
  17   5  -7   123779.35   121950.66   3515.49 o 
  19   5  -7   113786.02   111476.90   3398.69 o 
  21   5  -7    47108.29    45461.75   2744.74 o 
  23   5  -7    34449.41    36363.23   2638.82 o 
  25   5  -7    96723.79    88379.97   3988.55 o 
  27   5  -7    35433.20    41413.70   3083.79 o 
  29   5  -7     6353.79     5060.92   1911.13 o 
  31   5  -7    11214.52    12574.72   2366.26 o 
  33   5  -7    51973.18    58192.56   7831.65 o 
   1   7  -7   128910.12   125076.60   3382.11 o 
   3   7  -7    87313.37    79068.28   2367.08 o 
   5   7  -7   228122.38   221625.50   3674.07 o 
   7   7  -7      912.01     1511.71    616.56 o 
   9   7  -7    82548.84    81652.81   2552.46 o 
  11   7  -7    55191.07    54963.36   1932.99 o 
  13   7  -7   376073.31   372105.88   7840.03 o 
  15   7  -7   199764.73   189789.31   4909.26 o 
  17   7  -7    99907.12    99015.30   5105.27 o 
  19   7  -7    87530.65    81731.31   3037.86 o 
  21   7  -7    13810.52    14791.96   1818.39 o 
  23   7  -7    51736.31    46209.04   3006.17 o 
  25   7  -7   121330.30   111178.21   4361.79 o 
  27   7  -7    40026.78    45236.84   3273.65 o 
  29   7  -7     2505.53     1602.83   1714.09 o 
  31   7  -7    12881.50    16449.55   2484.50 o 
  33   7  -7    37925.86    50535.30   8156.36 o 
   1   9  -7    69842.98    69079.82   2198.28 o 
   3   9  -7   141404.78   136601.33   2833.38 o 
   5   9  -7   400941.59   399794.22   5998.05 o 
   7   9  -7     2218.65     2830.02    542.56 o 
   9   9  -7    73944.48    72282.83   2493.98 o 
  11   9  -7    69587.00    66743.03   2560.20 o 
  13   9  -7   218035.19   203837.23   8362.50 o 
  15   9  -7   130946.63   127461.12   4939.03 o 
  17   9  -7   122738.70   126120.94   3996.60 o 
  19   9  -7   103122.30   101289.31   3750.78 o 
  21   9  -7     7102.32     8980.63   1799.75 o 
  23   9  -7    25805.88    29175.71   2827.38 o 
  25   9  -7   113576.09   111423.66   5053.67 o 
  27   9  -7    31708.60    35038.29   3383.06 o 
  29   9  -7     1014.16     1290.03   2029.25 o 
  31   9  -7     4149.84     7647.38   3188.69 o 
   1  11  -7    74843.25    77578.05   2391.96 o 
   3  11  -7   119982.73   118709.15   2598.78 o 
   5  11  -7   325485.56   320675.38   7591.67 o 
   7  11  -7     6824.59     7251.01    824.95 o 
   9  11  -7    66640.55    63006.57   2024.30 o 
  11  11  -7    79824.75    75629.59   3279.72 o 
  13  11  -7   207135.16   185819.62   6229.11 o 
  15  11  -7    97725.79    90424.23   3323.01 o 
  17  11  -7    53230.65    53357.86   2778.42 o 
  19  11  -7    96418.65    91561.11   5150.35 o 
  21  11  -7    56370.20    54312.78   3450.56 o 
  23  11  -7    10891.91    12490.05   2632.84 o 
  25  11  -7   111264.98   108904.20   5540.58 o 
  27  11  -7    31856.54    35375.55   3480.89 o 
  29  11  -7    11587.91    12401.11   3341.81 o 
  31  11  -7     2702.07     1347.02   2711.78 o 
   1  13  -7    68210.78    63759.38   2203.73 o 
   3  13  -7    37839.08    38823.64   1688.89 o 
   5  13  -7   232661.88   223602.05   5013.68 o 
   7  13  -7     7128.75     8973.32   1147.65 o 
   9  13  -7    30679.21    30229.71   1509.42 o 
  11  13  -7    17093.55    18903.27   1336.05 o 
  13  13  -7   278498.91   262382.06   9426.80 o 
  15  13  -7   127306.20   120940.65   3381.38 o 
  17  13  -7   113448.69   113113.05   5688.37 o 
  19  13  -7    64492.50    62625.82   3133.65 o 
  21  13  -7    50749.84    48102.05   3355.03 o 
  23  13  -7    21803.84    22359.24   2612.98 o 
  25  13  -7    74654.52    70974.06   4319.33 o 
  27  13  -7    41046.97    42567.30   4889.95 o 
  29  13  -7    10809.19    11790.55   3549.67 o 
  31  13  -7     6035.90     6890.86   3595.08 o 
   1  15  -7   150018.45   150480.06   4543.16 o 
   3  15  -7    61927.24    59868.22   2837.96 o 
   5  15  -7   149367.14   147599.09   4755.13 o 
   7  15  -7     6001.00     6854.15   1106.56 o 
   9  15  -7    42984.88    43434.37   2164.13 o 
  11  15  -7    40107.68    39773.17   2458.07 o 
  13  15  -7   189654.39   181220.00   6836.69 o 
  15  15  -7   161883.17   148583.08   4496.06 o 
  17  15  -7    99832.33    93731.80   4345.10 o 
  19  15  -7    54556.96    51266.17   3019.00 o 
  21  15  -7     7254.00     8252.27   1896.21 o 
  23  15  -7    44185.72    40887.24   4350.37 o 
  25  15  -7    59508.97    65433.02   5530.19 o 
  27  15  -7    34860.61    29346.11   4507.09 o 
  29  15  -7     1791.07     2726.27   2837.86 o 
   1  17  -7    16458.73    17606.11   2582.53 o 
   3  17  -7    69291.79    67934.41   3098.95 o 
   5  17  -7   246863.47   248378.97   6652.12 o 
   7  17  -7     4036.35     2611.33   1287.50 o 
   9  17  -7    71574.73    66509.36   3897.89 o 
  11  17  -7    46663.10    42761.98   3482.88 o 
  13  17  -7   122686.28   123533.67   5470.48 o 
  15  17  -7    61604.35    59819.87   2986.55 o 
  17  17  -7    64318.83    65792.78   3185.72 o 
  19  17  -7    79011.65    78905.62   3690.26 o 
  21  17  -7     5292.16     5646.29   2459.96 o 
  23  17  -7    14062.33    17754.48   3656.99 o 
  25  17  -7    88241.23    98524.14  10293.93 o 
  27  17  -7    12493.15    17723.88   5631.66 o 
  29  17  -7      949.73       73.13   4863.30 o 
   1  19  -7    21971.21    28596.98   3145.62 o 
   3  19  -7    66061.53    62894.52   4329.69 o 
   5  19  -7   144401.38   137460.89   6006.56 o 
   7  19  -7    10198.13    10096.56   1762.43 o 
   9  19  -7    46745.28    43837.88   3060.41 o 
  11  19  -7    56997.75    63538.05   3553.04 o 
  13  19  -7   106648.59   112224.62   7685.58 o 
  15  19  -7    49505.99    47042.55   3377.73 o 
  17  19  -7    11468.44    10069.52   2913.70 o 
  19  19  -7    80986.81    82115.42   6276.04 o 
  21  19  -7    24004.26    20687.95   5376.19 o 
  23  19  -7     9635.79    11141.22   4778.29 o 
  25  19  -7    77021.73    73258.08   9158.78 o 
  27  19  -7    10698.51    13701.07   5985.08 o 
   1  21  -7    41336.09    42038.73   3866.90 o 
   3  21  -7    14072.00    13543.77   2718.42 o 
   5  21  -7   123422.16   118006.60   5774.88 o 
   7  21  -7    12369.30    15200.96   2638.10 o 
   9  21  -7     8126.04    12391.44   2019.46 o 
  11  21  -7     8105.27     9446.68   1888.74 o 
  13  21  -7   136755.28   131429.33   6863.23 o 
  15  21  -7    77692.20    71093.20   5580.60 o 
  17  21  -7    90240.88    82906.48   6304.12 o 
  19  21  -7    33006.07    42294.05   4910.58 o 
  21  21  -7    21239.58    19053.88   5315.09 o 
  23  21  -7    13955.13    17273.07   5448.88 o 
  25  21  -7    28140.46    20237.20   6058.97 o 
   1  23  -7    80971.43    81192.96   5272.17 o 
   3  23  -7    11712.59    12090.14   2602.71 o 
   5  23  -7    58929.93    57557.96   5377.94 o 
   7  23  -7     3485.10      117.32   1697.51 o 
   9  23  -7    43201.94    45170.34   4204.84 o 
  11  23  -7    15454.84    13019.13   4376.28 o 
  13  23  -7   110573.57   113867.59   6501.22 o 
  15  23  -7    77985.89    84152.60   6159.04 o 
  17  23  -7    51790.48    53484.62   5676.07 o 
  19  23  -7    16014.17    20394.04   5217.36 o 
  21  23  -7    11899.89    11945.91   4729.61 o 
  23  23  -7    19068.55    21954.73   6034.20 o 
  25  23  -7    43406.77    44587.38   8010.37 o 
   1  25  -7     3323.12     5057.37   2372.08 o 
   3  25  -7    36637.57    35278.64   5261.00 o 
   5  25  -7   133926.66   129863.77   6661.50 o 
   7  25  -7      976.72     -414.42   3035.00 o 
   9  25  -7    45495.77    49821.01   7315.86 o 
  11  25  -7    19219.52    27001.95   5912.39 o 
  13  25  -7    48629.42    51040.88   7767.09 o 
  15  25  -7    22127.98    23308.60   5900.29 o 
  17  25  -7    28930.95    32294.66   7229.42 o 
  19  25  -7    46530.84    50063.51   7254.70 o 
  21  25  -7     4844.91     6667.42   4546.52 o 
  23  25  -7     8535.81    12213.75   5485.22 o 
   1  27  -7    18337.99    19632.06   3286.78 o 
   3  27  -7    53449.52    65163.73   7694.30 o 
   5  27  -7    96321.92    91545.20   8965.45 o 
   7  27  -7     3521.35    10494.71   4583.06 o 
   9  27  -7    17005.37    21844.92   5570.94 o 
  11  27  -7    46177.14    43760.40   7376.72 o 
  13  27  -7    20358.30    23795.86   6156.20 o 
  15  27  -7    24991.14    14726.59   5693.14 o 
   3  29  -7     1928.24    -1889.27   3144.72 o 
   5  29  -7    58086.71    62213.80   7999.26 o 
   7  29  -7    11456.51    15407.78   5058.72 o 
   9  29  -7     6131.43     6484.66   4680.65 o 
  11  29  -7     6910.58    15212.20   5546.12 o 
  13  29  -7    67206.20    78240.37   9975.16 o 
   7  31  -7      992.75     2718.09   4424.51 o 
   9  31  -7    14633.73    19564.83   5717.08 o 
  11  31  -7     3589.82     8836.99   5168.12 o 
  13  31  -7    63706.46    72201.30   9986.97 o 
   2   0  -6   551748.12   517677.38  13447.66 o 
   6   0  -6  2460868.50  2454210.50  46937.14 o 
  10   0  -6  1152375.00  1139025.25  22759.79 o 
  14   0  -6  2715869.25  2769512.50  53085.84 o 
  18   0  -6   146180.64   127392.28  23529.75 o 
  22   0  -6   582100.94   579786.56  16431.53 o 
  26   0  -6    74553.06    74990.35   5319.47 o 
  30   0  -6   433849.00   443825.00  17260.12 o 
  34   0  -6   162372.97   180996.97   9304.82 o 
   0   2  -6      738.22      552.19    754.11 o 
   2   2  -6   369265.81   384776.34   7244.42 o 
   4   2  -6      907.04     1268.68    495.92 o 
   6   2  -6  5208692.00  5200172.00  74847.03 o 
   8   2  -6      812.34      200.76    467.50 o 
  10   2  -6   165076.09   172623.81   3637.33 o 
  12   2  -6      339.26      247.66    612.66 o 
  14   2  -6   177268.50   184395.12   3683.63 o 
  16   2  -6      272.94      554.07    823.67 o 
  18   2  -6   288691.84   288673.62   6551.40 o 
  20   2  -6      143.01     -897.54    897.54 o 
  22   2  -6    59739.16    61910.73   3111.68 o 
  24   2  -6      186.25      451.73   1169.28 o 
  26   2  -6   430026.50   434702.16  10023.88 o 
  28   2  -6       69.90    -1066.91   1405.96 o 
  30   2  -6   200750.12   207641.41   6577.29 o 
  32   2  -6      191.20    -1170.32   1700.41 o 
  34   2  -6    16705.74    15366.13   2665.85 o 
   2   4  -6  3202539.25  3141652.25  50398.47 o 
   4   4  -6       25.90     3589.56    537.68 o 
   6   4  -6   573129.38   579268.44  11033.91 o 
   8   4  -6        5.27     1766.05    621.75 o 
  10   4  -6  1360782.25  1405221.12  19579.90 o 
  12   4  -6      669.64      774.04    648.85 o 
  14   4  -6    51458.36    50029.45   2052.40 o 
  16   4  -6       76.64     -406.38    835.25 o 
  18   4  -6  1659727.88  1667988.62  26090.48 o 
  20   4  -6      103.69     1717.95   1295.90 o 
  22   4  -6   258298.44   262788.41   6738.03 o 
  24   4  -6      342.35     -383.00   1155.14 o 
  26   4  -6  1072602.62  1105148.62  21004.12 o 
  28   4  -6       13.41     -299.86   1457.92 o 
  30   4  -6    29171.72    30653.55   2947.64 o 
  32   4  -6      170.89     1810.94   1835.69 o 
  34   4  -6   144842.25   154232.92   7056.64 o 
   0   6  -6      637.12     3724.13    945.68 o 
   2   6  -6  7131223.50  6889134.00 110113.07 o 
   4   6  -6      516.48     1268.76    349.01 o 
   6   6  -6   407646.31   418297.00   6977.62 o 
   8   6  -6      890.72     1965.62    600.10 o 
  10   6  -6  1955880.12  1964624.38  29832.30 o 
  12   6  -6       71.65     1029.02    788.73 o 
  14   6  -6  1366289.88  1378815.62  21930.34 o 
  16   6  -6      787.16      375.92    884.46 o 
  18   6  -6   628868.12   637152.94  11188.08 o 
  20   6  -6      413.91      399.89   1002.48 o 
  22   6  -6  1473816.38  1492517.62  26783.95 o 
  24   6  -6      249.05      137.42   1161.51 o 
  26   6  -6    29122.72    34478.02   2816.43 o 
  28   6  -6       85.74      335.53   1787.82 o 
  30   6  -6    25622.43    29480.59   2903.99 o 
  32   6  -6       43.20     1879.03   1859.81 o 
  34   6  -6   282419.78   306730.00  17854.72 o 
   2   8  -6   436614.81   442726.72  10950.71 o 
   4   8  -6      384.86       89.02    704.63 o 
   6   8  -6  2132775.75  2178560.25  29220.86 o 
   8   8  -6      423.84     1512.22    590.68 o 
  10   8  -6   754184.69   732851.12  13461.09 o 
  12   8  -6      641.32     1009.11    828.18 o 
  14   8  -6  2393868.25  2430326.50  41434.60 o 
  16   8  -6      515.12      509.24    977.74 o 
  18   8  -6    83278.88    78295.55   3161.49 o 
  20   8  -6      248.06     -924.92    924.92 o 
  22   8  -6   704706.69   713541.56  14318.21 o 
  24   8  -6       83.50      -60.97   1251.75 o 
  26   8  -6      575.61     4510.59   2452.67 o 
  28   8  -6     1025.20     3282.98   1630.26 o 
  30   8  -6   400967.66   425395.66  11147.83 o 
  32   8  -6       37.24    -1779.87   2075.08 o 
   0  10  -6      750.11      180.50    494.92 o 
   2  10  -6    88516.48    93949.37   5502.34 o 
   4  10  -6     1457.27     1841.27    444.88 o 
   6  10  -6  4428585.00  4450914.00  64024.43 o 
   8  10  -6     1016.26      356.30    587.28 o 
  10  10  -6   255840.75   263170.31   5667.87 o 
  12  10  -6      433.37      409.13    866.85 o 
  14  10  -6   242986.44   231195.05   5558.29 o 
  16  10  -6        3.27     -252.64    988.99 o 
  18  10  -6   341486.78   327689.69  10251.46 o 
  20  10  -6      144.82      636.68   1242.16 o 
  22  10  -6    20061.71    26097.33   4677.15 o 
  24  10  -6      453.48      924.58   1520.98 o 
  26  10  -6   437104.25   431662.00  11754.97 o 
  28  10  -6      166.33     -379.79   1708.17 o 
  30  10  -6   210194.62   217045.80  10149.88 o 
  32  10  -6      206.17    -1260.59   2683.72 o 
   2  12  -6  2006535.50  2066151.00  27788.08 o 
   4  12  -6      285.71     -235.10    557.49 o 
   6  12  -6   436755.44   428967.09   7406.03 o 
   8  12  -6      303.07      122.49    639.77 o 
  10  12  -6   865190.94   861561.25  13854.92 o 
  12  12  -6     1953.10     2108.03    809.33 o 
  14  12  -6   205679.47   200734.28   5148.40 o 
  16  12  -6      682.61     1226.14   1102.66 o 
  18  12  -6  1006509.50  1000973.00  18506.49 o 
  20  12  -6       57.22     -805.77   1118.87 o 
  22  12  -6   207048.59   198540.70   6808.45 o 
  24  12  -6      591.38     -195.26   1431.54 o 
  26  12  -6   729001.50   739045.88  21658.04 o 
  28  12  -6      793.44       25.25   3327.52 o 
  30  12  -6   110769.43   119894.10  11362.76 o 
  32  12  -6      232.47     -195.02   3851.62 o 
   0  14  -6      414.35      532.40    708.51 o 
   2  14  -6   348350.19   361234.97   6373.33 o 
   4  14  -6     1868.71     1638.98    725.20 o 
   6  14  -6  2322654.25  2377390.25  35458.05 o 
   8  14  -6     2857.74     2362.46    786.31 o 
  10  14  -6    31496.17    39972.42   3831.05 o 
  12  14  -6      155.33      541.77    815.68 o 
  14  14  -6    50111.16    53998.72   3070.79 o 
  16  14  -6     1151.68      272.86    980.66 o 
  18  14  -6   112567.58   106991.62   3888.48 o 
  20  14  -6     1657.28     1982.09   1177.81 o 
  22  14  -6    68901.52    68264.77   3922.16 o 
  24  14  -6       74.53      921.15   2150.94 o 
  26  14  -6   214937.62   210505.92  17091.89 o 
  28  14  -6      181.86     4135.60   2929.31 o 
  30  14  -6   102658.62   110324.16   7810.91 o 
   2  16  -6   269137.16   270325.44   5787.14 o 
   4  16  -6      542.91     1712.01    787.48 o 
   6  16  -6  1272435.62  1310448.25  20120.83 o 
   8  16  -6      326.28      676.84    801.40 o 
  10  16  -6   458431.62   453543.47   8136.67 o 
  12  16  -6     3030.66     2020.46    937.70 o 
  14  16  -6  1522713.50  1539187.50  24284.24 o 
  16  16  -6      184.29      447.75    953.30 o 
  18  16  -6    68922.45    65694.14   2723.00 o 
  20  16  -6      242.46     -706.31   1461.69 o 
  22  16  -6   542403.12   552298.38  17525.61 o 
  24  16  -6     1238.90     -835.48   2274.91 o 
  26  16  -6     2749.20     7880.59   2984.28 o 
  28  16  -6      898.51     1104.32   2660.23 o 
  30  16  -6   302492.00   305667.50  13948.92 o 
   0  18  -6      174.51     2133.02   2084.26 o 
   2  18  -6  2852655.25  2967590.00  57683.62 o 
   4  18  -6     4146.69     4212.84   1078.13 o 
   6  18  -6   194138.11   193646.59   7632.85 o 
   8  18  -6      834.55     1549.89    988.86 o 
  10  18  -6   874666.12   886083.19  16560.73 o 
  12  18  -6      966.11     -131.98    977.76 o 
  14  18  -6   661633.75   657767.62  17447.60 o 
  16  18  -6      281.31     -868.86   1101.87 o 
  18  18  -6   304827.31   301944.34   8930.85 o 
  20  18  -6      518.40      778.42   2070.99 o 
  22  18  -6   736296.06   730181.62  21216.79 o 
  24  18  -6      681.67     -366.99   2295.84 o 
  26  18  -6    11121.42     9873.73   3307.68 o 
  28  18  -6      238.47      848.20   2862.97 o 
   2  20  -6  1063040.50  1064735.50  27430.01 o 
   4  20  -6      492.69      536.30   1559.99 o 
   6  20  -6   251074.66   254879.91   7147.88 o 
   8  20  -6      631.42       82.29   1317.56 o 
  10  20  -6   490384.41   454625.56  16929.17 o 
  12  20  -6     1857.49     1588.84   1199.76 o 
  14  20  -6    58026.46    57323.84   3850.74 o 
  16  20  -6     1532.59     2007.95   1781.86 o 
  18  20  -6   660366.94   666771.44  16260.88 o 
  20  20  -6      190.33      618.10   2102.73 o 
  22  20  -6   120113.22   133514.91  15023.96 o 
  24  20  -6      435.02    -3559.10   3559.10 o 
  26  20  -6   487453.25   493461.75  24804.57 o 
  28  20  -6     2068.96     7435.18   5155.87 o 
   0  22  -6       75.47     -365.66   1974.56 o 
   2  22  -6     3111.53     2252.04   1646.70 o 
   4  22  -6      463.26       59.34   1567.47 o 
   6  22  -6  1824623.38  1868677.88  62914.71 o 
   8  22  -6     2216.05     2053.86   1795.14 o 
  10  22  -6   170609.97   172310.55   7265.69 o 
  12  22  -6      597.71      587.16   1981.55 o 
  14  22  -6   148002.12   146365.36  16889.68 o 
  16  22  -6     1098.39     5133.61   2501.05 o 
  18  22  -6   188794.88   172063.78  11376.52 o 
  20  22  -6     1180.75     2169.60   3705.38 o 
  22  22  -6     8626.24    11433.68   4887.96 o 
  24  22  -6      261.36       73.13   3912.56 o 
  26  22  -6   239355.12   252349.80  16494.49 o 
   2  24  -6   148232.44   144485.73   6622.17 o 
   4  24  -6      562.62      496.89   1770.75 o 
   6  24  -6   554488.94   590554.94  27756.55 o 
   8  24  -6      429.03    -1487.02   2523.06 o 
  10  24  -6   314887.03   335009.75  17340.73 o 
  12  24  -6     2518.67      926.36   3217.87 o 
  14  24  -6   727309.88   715828.06  28562.66 o 
  16  24  -6      379.77    -2189.95   2189.95 o 
  18  24  -6    53160.05    51932.25   7121.02 o 
  20  24  -6      192.15      402.23   3741.92 o 
  22  24  -6   211022.77   226124.75  14196.88 o 
  24  24  -6     1087.34     3108.13   4717.04 o 
   0  26  -6      431.22       36.57   2791.21 o 
   2  26  -6   172327.31   190754.17   8106.97 o 
   4  26  -6     3734.62     3547.01   3303.23 o 
   6  26  -6   564789.25   598749.75  25040.25 o 
   8  26  -6     1332.81      353.47   3303.16 o 
  10  26  -6     6085.04     5838.64   3717.72 o 
  12  26  -6      291.77     -524.11   3437.21 o 
  14  26  -6    17379.22    21991.23   5851.33 o 
  18  26  -6    18369.44    17992.86   4888.30 o 
  22  26  -6    38756.79    45512.61   7656.56 o 
   2  28  -6   482345.12   508619.09  22646.89 o 
   4  28  -6      287.22     3193.43   3534.72 o 
   6  28  -6   128680.90   125961.63  10321.92 o 
   8  28  -6      197.78      487.55   3802.86 o 
  10  28  -6   248095.91   244659.77  15411.06 o 
  12  28  -6     2176.10     2035.54   3912.62 o 
  14  28  -6    16980.34    16871.20   5449.01 o 
   6  30  -6    54151.82    75746.54   8645.25 o 
   8  30  -6     2340.79     1913.65   3888.25 o 
  10  30  -6   208124.23   210513.73  14551.02 o 
  12  30  -6      672.84    18258.68   5923.71 o 
   1   1  -5   114117.59   116161.02   2620.98 o 
   3   1  -5   200798.22   205588.53   4119.97 o 
   5   1  -5    10465.81    10957.67    677.49 o 
   7   1  -5  1109755.62  1149180.00  15864.03 o 
   9   1  -5   181680.09   179974.72   4132.00 o 
  11   1  -5    23141.63    24654.57   1284.98 o 
  13   1  -5   120570.60   121815.67   2735.38 o 
  15   1  -5    13679.94    14809.82   1274.65 o 
  17   1  -5   228009.38   238513.12   5566.41 o 
  19   1  -5    82346.68    82309.93   3062.58 o 
  21   1  -5    34171.46    33576.00   2265.36 o 
  23   1  -5    12219.25    18667.72   1968.49 o 
  25   1  -5     5263.42     5651.50   1465.88 o 
  27   1  -5   109382.61   106183.99   4252.78 o 
  29   1  -5    25801.75    25233.31   2622.64 o 
  31   1  -5    32502.94    35379.17   3135.67 o 
  33   1  -5    12225.12    15821.39   2510.38 o 
  35   1  -5    59731.93    62091.70   6068.57 o 
   1   3  -5   113065.27   113388.51   2588.33 o 
   3   3  -5   198131.72   196579.67   3492.85 o 
   5   3  -5    26257.99    32968.09   1146.96 o 
   7   3  -5  1249308.00  1271442.38  17550.92 o 
   9   3  -5   173314.80   169111.50   3156.17 o 
  11   3  -5    57237.55    59532.74   1752.68 o 
  13   3  -5   148937.62   153233.84   3504.57 o 
  15   3  -5    29681.67    34939.35   1932.00 o 
  17   3  -5   226552.22   224818.78   5362.02 o 
  19   3  -5    92075.21   100183.97   3403.48 o 
  21   3  -5    29620.13    28220.14   2152.39 o 
  23   3  -5    19266.28    21957.75   2064.29 o 
  25   3  -5    11797.24    12814.94   1883.51 o 
  27   3  -5   160743.81   172578.47   5481.51 o 
  29   3  -5    40887.92    44782.07   3282.70 o 
  31   3  -5    12452.64    13600.75   2228.42 o 
  33   3  -5     1235.98     1016.46   1832.82 o 
   1   5  -5    72097.98    71803.23   2271.20 o 
   3   5  -5   108006.08   106351.37   2168.96 o 
   5   5  -5     3042.80     6745.31   1496.09 o 
   7   5  -5  1064996.38  1079958.75  16501.76 o 
   9   5  -5   171561.56   169642.12   3436.97 o 
  11   5  -5    44357.14    43972.49   1822.03 o 
  13   5  -5   115905.38   114611.94   2986.07 o 
  15   5  -5    15086.85    14909.84   1340.78 o 
  17   5  -5   219591.19   219423.84   5283.21 o 
  19   5  -5    45131.02    44372.04   2444.20 o 
  21   5  -5    40989.93    38582.47   2457.56 o 
  23   5  -5    14447.10    13869.72   1780.81 o 
  25   5  -5     9125.51    11071.53   1745.94 o 
  27   5  -5   122606.09   124578.80   5767.30 o 
  29   5  -5    49631.21    46332.89   3366.46 o 
  31   5  -5    13529.00    16822.78   2732.43 o 
  33   5  -5     1098.16      619.66   1839.27 o 
   1   7  -5    85376.02    84125.66   1756.11 o 
   3   7  -5   144614.12   142375.02   2433.48 o 
   5   7  -5     5680.60     6662.31    663.26 o 
   7   7  -5  1085073.75  1098071.75  16675.25 o 
   9   7  -5   176622.73   171901.88   4081.19 o 
  11   7  -5     8283.29     9038.77   1082.27 o 
  13   7  -5    91575.02    87840.70   2610.98 o 
  15   7  -5    32385.03    31375.23   1771.11 o 
  17   7  -5   195133.22   195426.98   4538.17 o 
  19   7  -5    52397.39    50887.53   2606.19 o 
  21   7  -5    52899.82    51418.35   2740.96 o 
  23   7  -5    12255.89    14778.32   1843.92 o 
  25   7  -5     8546.09     7899.01   1676.34 o 
  27   7  -5    89875.64    87127.20   4077.58 o 
  29   7  -5    40666.99    42740.35   3973.68 o 
  31   7  -5    37078.11    37384.67   3234.79 o 
  33   7  -5     9312.91     8702.03   2754.84 o 
   1   9  -5    60900.05    59895.39   1357.68 o 
   3   9  -5   201804.31   199405.94   3266.70 o 
   5   9  -5    20712.20    21576.66   1032.39 o 
   7   9  -5   787926.06   797044.12  12502.97 o 
   9   9  -5   131146.78   129981.07   3404.25 o 
  11   9  -5    59758.09    61742.61   2626.88 o 
  13   9  -5   123664.98   123589.60   3596.99 o 
  15   9  -5    12009.46    14909.57   1573.16 o 
  17   9  -5   219027.00   212277.27   4880.06 o 
  19   9  -5    97205.05   100642.75   3551.26 o 
  21   9  -5    19866.05    23711.99   2087.65 o 
  23   9  -5     5281.34     6252.83   1500.44 o 
  25   9  -5     8519.04     6704.31   1651.17 o 
  27   9  -5   113194.41   118118.31   5363.52 o 
  29   9  -5    23300.08    20990.22   3017.15 o 
  31   9  -5    29603.74    33370.75   4326.73 o 
  33   9  -5     8597.57     8219.62   2873.70 o 
   1  11  -5   128659.89   129604.65   2409.02 o 
   3  11  -5   135664.19   134432.69   2489.48 o 
   5  11  -5    30393.85    31155.80   1305.74 o 
   7  11  -5   733084.12   735013.25  11742.33 o 
   9  11  -5    86585.39    83682.00   2317.40 o 
  11  11  -5    32918.02    33196.82   1572.38 o 
  13  11  -5   114017.02   112275.52   3499.80 o 
  15  11  -5     9555.97    10142.42   1390.52 o 
  17  11  -5   168052.67   160423.02   4576.60 o 
  19  11  -5    73031.70    68715.41   3400.82 o 
  21  11  -5    13342.23    14718.01   1999.65 o 
  23  11  -5    22490.53    22907.13   2512.79 o 
  25  11  -5    10431.38    11472.87   2218.28 o 
  27  11  -5   142250.73   141677.73   7497.59 o 
  29  11  -5    20647.87    21114.71   3813.48 o 
  31  11  -5     7818.01    11058.91   3345.82 o 
  33  11  -5     1116.90     1706.42   4387.95 o 
   1  13  -5    39200.96    38367.36   1267.24 o 
   3  13  -5    71575.25    73571.40   2062.24 o 
   5  13  -5     1039.07     2002.33    669.97 o 
   7  13  -5   598554.56   610579.88   9994.49 o 
   9  13  -5   133400.36   132052.81   3164.44 o 
  11  13  -5    11509.63    11454.02   1154.37 o 
  13  13  -5    82791.12    80688.98   2558.87 o 
  15  13  -5    12996.45    13577.68   1371.22 o 
  17  13  -5   124583.73   124554.55   4035.63 o 
  19  13  -5    18643.90    20977.02   2172.74 o 
  21  13  -5    22313.16    23426.96   2406.32 o 
  23  13  -5    12468.55     9403.01   1976.42 o 
  25  13  -5      684.60      925.91   2226.78 o 
  27  13  -5    71579.62    69373.14   6506.17 o 
  29  13  -5    30915.70    34713.35   4795.29 o 
  31  13  -5    10640.94    12126.17   3712.31 o 
   1  15  -5    43110.07    45013.00   1467.94 o 
   3  15  -5    86696.38    86849.67   2554.37 o 
   5  15  -5     2804.96     3918.08    859.93 o 
   7  15  -5   734662.81   741350.56  12155.52 o 
   9  15  -5   127554.17   124538.14   3157.40 o 
  11  15  -5     1042.43     3974.74    946.95 o 
  13  15  -5    51643.09    48567.50   2122.42 o 
  15  15  -5    43000.46    44763.18   2149.38 o 
  17  15  -5   100349.59    97823.66   3175.33 o 
  19  15  -5    44778.05    42850.64   2502.37 o 
  21  15  -5    45768.81    44874.13   3269.70 o 
  23  15  -5     1094.30     1786.66   1632.93 o 
  25  15  -5     3471.79     3383.17   1918.61 o 
  27  15  -5    70265.56    61299.39   4363.32 o 
  29  15  -5    31001.31    29034.75   3498.76 o 
  31  15  -5    27229.10    24465.38   4673.41 o 
   1  17  -5    41827.62    43135.16   1803.60 o 
   3  17  -5    89347.24    94922.28   4305.58 o 
   5  17  -5     8494.04    10043.01   1128.70 o 
   7  17  -5   294841.53   299223.44   5852.66 o 
   9  17  -5    41400.65    41411.03   1942.19 o 
  11  17  -5    36703.23    39090.66   1971.62 o 
  13  17  -5    66529.88    66785.35   2553.45 o 
  15  17  -5     5837.68     7759.45   1267.34 o 
  17  17  -5   170385.78   159715.33   5211.79 o 
  19  17  -5    42512.95    38461.12   3061.08 o 
  21  17  -5    13611.27    13551.04   2903.81 o 
  23  17  -5     9913.99     7462.89   2103.17 o 
  25  17  -5    10197.93    14756.40   2572.85 o 
  27  17  -5    66416.98    72014.92   6321.09 o 
  29  17  -5    15664.38    15110.24   6869.07 o 
   1  19  -5   102357.72   104926.99   4344.84 o 
   3  19  -5    91433.30    95956.86   2886.48 o 
   5  19  -5    28609.32    30682.89   1766.95 o 
   7  19  -5   335119.38   333473.28   6497.26 o 
   9  19  -5    32658.02    33718.54   1914.03 o 
  11  19  -5    19203.19    22105.10   1704.62 o 
  13  19  -5    83016.96    79809.83   2857.15 o 
  15  19  -5     2230.17     3193.11   1335.76 o 
  17  19  -5   120520.52   122123.59   5375.55 o 
  19  19  -5    44739.77    40370.58   3261.86 o 
  21  19  -5     7921.45     7639.70   2170.83 o 
  23  19  -5    18865.58    22677.18   3827.14 o 
  25  19  -5    13962.68    15032.82   3426.74 o 
  27  19  -5    97634.11   106216.69   7487.19 o 
  29  19  -5    16247.26    22324.68   9173.00 o 
   1  21  -5    12132.99    13055.38   2041.01 o 
   3  21  -5    43303.67    46792.55   2514.58 o 
   5  21  -5      715.98     1404.88   1145.44 o 
   7  21  -5   337411.41   344976.25   6858.71 o 
   9  21  -5    96146.31    96353.50   3112.41 o 
  11  21  -5    12152.89    13831.42   2047.50 o 
  13  21  -5    48250.39    44966.29   3847.40 o 
  15  21  -5    17661.17    14264.14   2303.63 o 
  17  21  -5    59113.69    60025.99   4687.87 o 
  19  21  -5    13341.42    13629.79   3033.81 o 
  21  21  -5    14791.15    16753.48   3388.95 o 
  23  21  -5     6069.66     6664.69   2821.23 o 
  25  21  -5       78.95     -979.73   2479.37 o 
  27  21  -5    47706.78    49518.06   5761.07 o 
   1  23  -5    16521.81    16584.22   4132.58 o 
   3  23  -5    28875.65    29736.41   3321.76 o 
   5  23  -5      284.85     3212.47   1870.20 o 
   7  23  -5   361131.22   373717.28  17877.00 o 
   9  23  -5    74341.25    70690.26   7644.19 o 
  11  23  -5     1558.59     4017.17   2983.76 o 
  13  23  -5    21757.41    17070.34   2464.08 o 
  15  23  -5    33515.12    33482.66   3216.03 o 
  17  23  -5    34447.77    37467.24   4040.44 o 
  19  23  -5    16926.54    15304.85   4382.39 o 
  21  23  -5    28043.28    29709.93   6168.74 o 
  23  23  -5       65.13     4412.29   4485.42 o 
  25  23  -5      115.20     -780.07   4144.14 o 
   1  25  -5    32616.87    30316.75   3432.54 o 
   3  25  -5    57226.09    48632.30   6182.69 o 
   5  25  -5     2623.13     2937.53   2925.34 o 
   7  25  -5    80926.02    88452.33   8415.90 o 
   9  25  -5    17208.38    17810.15   4693.30 o 
  11  25  -5    16278.85    17054.17   4693.25 o 
  13  25  -5    46571.23    47515.63   4722.36 o 
  15  25  -5     2362.94     4071.08   3546.96 o 
  17  25  -5    92690.73    99700.06   9062.53 o 
  19  25  -5    21406.71    23783.82   5449.19 o 
  21  25  -5     2012.27     3827.29   4168.58 o 
  23  25  -5     5634.38     7191.59   4985.35 o 
   1  27  -5    61555.97    64351.97   6951.04 o 
   3  27  -5    54798.89    69786.86   7438.40 o 
   5  27  -5    19561.79    21016.56   4839.66 o 
   7  27  -5   134277.53   137099.09  10481.32 o 
   9  27  -5     8954.36    14030.13   4839.24 o 
  11  27  -5    11335.92    13737.82   4997.79 o 
  13  27  -5    40547.44    45575.28   7352.03 o 
  19  27  -5    30669.16    26528.35   5949.37 o 
  21  27  -5     3374.25     5838.50   4790.25 o 
   5  29  -5     5244.36     9434.40   4254.01 o 
   7  29  -5   125543.68   147588.09  11053.55 o 
   9  29  -5    38662.49    42782.51   7242.18 o 
  11  29  -5     9133.00    14273.88   5253.67 o 
   4   0  -4  1287860.00  1335937.50  26055.44 o 
   8   0  -4   199715.81   213417.62   5336.41 o 
  12   0  -4 10330741.00 10004690.00 187223.75 o 
  16   0  -4  1278125.50  1324673.38  32719.24 o 
  20   0  -4  2047313.25  2176030.75  51491.74 o 
  24   0  -4   271067.50   268919.97   9540.57 o 
  28   0  -4   993110.50  1061195.75  27827.81 o 
  32   0  -4    60898.45    67425.78   5882.37 o 
   2   2  -4      326.08      202.51    300.66 o 
   4   2  -4  1254030.50  1300765.50  19537.12 o 
   6   2  -4      382.25     3442.42    465.11 o 
   8   2  -4     6344.73    14646.12   1092.81 o 
  10   2  -4      275.03       75.58    448.40 o 
  12   2  -4   226562.94   230951.30   4462.01 o 
  14   2  -4      227.26       75.97    652.88 o 
  16   2  -4    12418.29    18181.51   1571.60 o 
  18   2  -4      880.69      587.42    949.28 o 
  20   2  -4    33202.34    32726.50   2153.94 o 
  22   2  -4       56.17      665.24   1051.53 o 
  24   2  -4   112346.30   116253.45   4095.35 o 
  26   2  -4      445.26     -666.06   1251.11 o 
  28   2  -4     5634.06     7498.89   1752.70 o 
  30   2  -4       96.38     -355.40   1451.13 o 
  32   2  -4    67903.44    69858.22   4152.66 o 
  34   2  -4      166.33      703.94   1886.40 o 
   0   4  -4   438320.12   496205.53  35413.67 o 
   2   4  -4      299.13     3409.86    366.01 o 
   4   4  -4 17587736.00 15244762.00 412381.53 o 
   6   4  -4       15.72       77.01    383.84 o 
   8   4  -4   203218.53   232566.62   4926.19 o 
  10   4  -4      166.49     1451.64    524.96 o 
  12   4  -4   917528.38   953678.12  14881.47 o 
  14   4  -4      240.98     -113.75    650.22 o 
  16   4  -4   787406.69   810497.94  14426.76 o 
  18   4  -4       25.48      974.03    969.29 o 
  20   4  -4  1994362.00  2077061.88  39936.69 o 
  22   4  -4       69.91      613.40   1061.53 o 
  24   4  -4   527040.88   530239.94  15827.66 o 
  26   4  -4      110.05     2044.17   1311.70 o 
  28   4  -4   643780.12   650086.62  13699.41 o 
  30   4  -4       39.69       35.27   1478.29 o 
  32   4  -4   190951.75   194524.94   6491.65 o 
  34   4  -4        3.82    -2073.22   2073.22 o 
   2   6  -4      190.76     5392.29    746.78 o 
   4   6  -4  1061768.38  1080600.25  16148.74 o 
   6   6  -4      560.90    11149.78   1245.58 o 
   8   6  -4    76386.16    80700.88   2240.40 o 
  10   6  -4      247.50     1878.94    654.72 o 
  12   6  -4   301021.94   309837.41   5860.64 o 
  14   6  -4      440.70      295.82    710.00 o 
  16   6  -4   165131.28   173797.69   4923.14 o 
  18   6  -4      768.40     1135.06    875.13 o 
  20   6  -4   200824.17   202662.89   5149.61 o 
  22   6  -4      112.23      939.42   1082.49 o 
  24   6  -4   273788.97   274285.44   6875.90 o 
  26   6  -4       39.59     -809.72   1216.66 o 
  28   6  -4    68608.64    69795.38   3786.06 o 
  30   6  -4      480.61     1307.90   1563.21 o 
  32   6  -4   102929.91   102221.11   5855.85 o 
  34   6  -4      306.85    -1277.79   2297.64 o 
   0   8  -4  2912420.50  3016065.00  56317.54 o 
   2   8  -4       99.65      343.42    463.65 o 
   4   8  -4  1165200.88  1205211.25  18131.08 o 
   6   8  -4      891.68     1189.58    460.53 o 
   8   8  -4  5147607.50  5140441.00  84799.23 o 
  10   8  -4      359.27     1531.52    703.00 o 
  12   8  -4  1674776.00  1661497.50  28843.95 o 
  14   8  -4        6.80     -159.49    754.91 o 
  16   8  -4  5513526.00  5602886.50  82367.63 o 
  18   8  -4       50.24      402.10    918.18 o 
  20   8  -4    44932.48    43187.72   3303.61 o 
  22   8  -4      334.05      182.64   1028.70 o 
  24   8  -4   202567.64   208760.86   5820.45 o 
  26   8  -4      326.19      404.10   1374.12 o 
  28   8  -4    72764.88    78578.08   4010.72 o 
  30   8  -4      357.07     -472.42   1810.26 o 
  32   8  -4    90772.77    92269.56   5706.66 o 
  34   8  -4        0.40     1743.37   3100.50 o 
   2  10  -4      374.76      518.83    398.42 o 
   4  10  -4   818004.25   824538.25  12895.82 o 
   6  10  -4      433.00      321.97    607.51 o 
   8  10  -4     2562.22    10250.75   4269.76 o 
  10  10  -4       72.52      334.14    715.42 o 
  12  10  -4   158732.70   158484.48   4025.62 o 
  14  10  -4       11.15     -477.81    806.41 o 
  16  10  -4     3548.14     4611.47   1398.68 o 
  18  10  -4     2448.96     3144.64   1103.53 o 
  20  10  -4    21470.82    19525.21   3005.46 o 
  22  10  -4     1466.35      916.83   1182.50 o 
  24  10  -4    81768.70    83502.80   3720.49 o 
  26  10  -4      156.63      359.21   1377.33 o 
  28  10  -4     5207.43     5509.40   2008.28 o 
  30  10  -4       60.82     2397.95   2130.39 o 
  32  10  -4    61098.62    66356.51   7002.14 o 
   0  12  -4  6676795.00  6799130.50 127246.54 o 
   2  12  -4      352.92      207.70    426.86 o 
   4  12  -4  1637633.25  1685090.88  25551.29 o 
   6  12  -4      613.14      353.02    586.83 o 
   8  12  -4  2740494.50  2792738.25  40826.40 o 
  10  12  -4      341.80      618.38    654.84 o 
  12  12  -4   673960.56   677674.19  11184.73 o 
  14  12  -4     1575.48      676.33    898.60 o 
  16  12  -4   548913.25   559108.94  11247.68 o 
  18  12  -4       90.95      920.88   1066.07 o 
  20  12  -4    27473.76    24311.83   2449.41 o 
  22  12  -4      177.97      725.49   1275.88 o 
  24  12  -4  2249681.75  2286137.00  56478.03 o 
  26  12  -4      330.89     -948.46   2127.24 o 
  28  12  -4     1479.16     8997.73   7526.57 o 
  30  12  -4      101.81     1763.02   2758.91 o 
  32  12  -4   813333.25   786885.56  25267.47 o 
   2  14  -4      244.46      390.38    492.86 o 
   4  14  -4   575954.81   604860.00  10572.01 o 
   6  14  -4     2052.69     2244.09    733.82 o 
   8  14  -4    11591.24    12871.59   1157.27 o 
  10  14  -4      220.49      655.73    700.44 o 
  12  14  -4   127243.20   115524.18   4185.76 o 
  14  14  -4     1756.17     1449.16    872.67 o 
  16  14  -4    19946.75    22064.91   1909.21 o 
  18  14  -4     3954.94     3139.10   1164.44 o 
  20  14  -4    32631.49    30189.10   2176.93 o 
  22  14  -4       74.90     -979.54   2061.64 o 
  24  14  -4    97333.58    94339.41   6195.72 o 
  26  14  -4      349.32    -1040.09   2175.18 o 
  28  14  -4     3762.43     5697.41   2901.47 o 
  30  14  -4     2322.60     -201.68   2802.25 o 
  32  14  -4    46029.54    44422.61   4411.30 o 
   0  16  -4  2411776.25  2588917.00  48544.20 o 
   2  16  -4      670.93      980.07    755.50 o 
   4  16  -4  1128571.12  1175756.00  20893.49 o 
   6  16  -4      752.85      -62.79    746.24 o 
   8  16  -4  4052879.00  4158284.00  61392.63 o 
  10  16  -4      251.89       20.49    781.14 o 
  12  16  -4   568471.06   553001.06  12133.83 o 
  14  16  -4      259.12     1080.20    927.08 o 
  16  16  -4  4273160.50  4313187.00  75030.78 o 
  18  16  -4       21.20       -0.64   1329.56 o 
  20  16  -4      604.41     8639.04   4978.10 o 
  22  16  -4      431.79     -770.56   1521.14 o 
  24  16  -4   275824.69   272105.78   8554.49 o 
  26  16  -4     1766.18      711.69   1821.73 o 
  28  16  -4    19642.48    19501.74   3103.90 o 
  30  16  -4      321.03     1998.96   2380.52 o 
   2  18  -4      317.05     1825.31   1113.75 o 
   4  18  -4   397585.50   418390.94  10451.04 o 
   6  18  -4      433.02     1318.01    872.44 o 
   8  18  -4    36774.09    35372.12   1850.22 o 
  10  18  -4       35.90      -45.53    827.54 o 
  12  18  -4   136336.64   129689.48   3555.71 o 
  14  18  -4       44.60      869.13   1147.17 o 
  16  18  -4    71680.52    70383.95   3561.32 o 
  18  18  -4     5844.66     5954.05   1894.67 o 
  20  18  -4   127305.95   121437.15   5047.30 o 
  22  18  -4     1803.68     -226.35   1658.21 o 
  24  18  -4   144382.83   146083.70   7388.68 o 
  26  18  -4      728.89     -839.64   1840.30 o 
  28  18  -4    47473.27    44633.48   4194.30 o 
  30  18  -4      462.54      562.40   2365.15 o 
   0  20  -4   508574.75   521492.69  38040.25 o 
   2  20  -4      355.11      -19.79    996.69 o 
   4  20  -4  3849009.75  4142636.25  67504.87 o 
   6  20  -4     1074.21     1129.38    976.74 o 
   8  20  -4    63431.74    68131.85   2754.77 o 
  10  20  -4     1470.88     1902.69   1235.09 o 
  12  20  -4   147395.23   159447.34  10402.16 o 
  14  20  -4      945.84     1313.12   1233.81 o 
  16  20  -4   112392.00   105258.23   4443.20 o 
  18  20  -4      870.84     1678.69   1567.86 o 
  20  20  -4   601758.31   572791.69  14350.45 o 
  22  20  -4       27.36    -1088.04   1761.04 o 
  24  20  -4   391271.31   381138.38  11089.32 o 
  26  20  -4       72.30      347.58   2153.58 o 
  28  20  -4   200095.95   212940.84  10385.99 o 
   2  22  -4      553.20      575.21   1112.10 o 
   4  22  -4   253206.28   267237.53   8055.28 o 
   6  22  -4     1919.56     2289.05   1059.62 o 
   8  22  -4     2305.81     4903.82   1405.28 o 
  10  22  -4      811.48      436.74   1158.50 o 
  12  22  -4    58740.57    56826.79   3035.28 o 
  14  22  -4     1077.50      148.50   1318.37 o 
  16  22  -4     1677.35     4614.06   1764.23 o 
  18  22  -4     2187.27     1583.38   1639.63 o 
  20  22  -4     7179.67     6862.11   2139.43 o 
  22  22  -4      552.53     2163.38   2553.73 o 
  24  22  -4    44307.80    48078.43   5407.93 o 
  26  22  -4       21.83      750.59   4777.95 o 
  28  22  -4     3292.55     4595.22   4668.36 o 
   0  24  -4    48189.81    53074.28   4181.88 o 
   2  24  -4      632.28     -200.61   1183.60 o 
   4  24  -4   321585.88   332744.44   8913.61 o 
   6  24  -4      608.39     1891.21   1555.50 o 
   8  24  -4    62878.32    67993.18   3953.40 o 
  10  24  -4       30.60     1275.24   1359.18 o 
  12  24  -4  2334678.25  2381735.75  65079.18 o 
  14  24  -4      697.79      841.54   2030.52 o 
  16  24  -4   352275.25   356477.31  12404.86 o 
  18  24  -4      249.84    -1264.91   2129.28 o 
  20  24  -4   565857.19   532066.88  25490.20 o 
  22  24  -4      228.20      489.19   2863.47 o 
  24  24  -4    58112.85    54850.57   5849.18 o 
  26  24  -4     2491.06     5143.90   5515.46 o 
   2  26  -4      389.64     1231.06   2620.57 o 
   4  26  -4   164872.19   174479.78  10692.15 o 
   6  26  -4      219.03     -761.86   2443.83 o 
   8  26  -4     7389.65    11738.94   2717.63 o 
  10  26  -4      223.48    -1797.57   1797.57 o 
  12  26  -4    45278.76    44959.64   5029.63 o 
  14  26  -4      101.44     1238.54   2084.16 o 
  16  26  -4    10362.61    12288.04   2948.43 o 
  18  26  -4     7271.34     5624.81   2791.83 o 
  20  26  -4    34974.51    34368.54   6559.16 o 
  22  26  -4     1213.38      438.80   4424.52 o 
  24  26  -4    45289.34    48209.12   8327.47 o 
   6  28  -4      419.95     -548.49   3071.55 o 
   8  28  -4    59905.70    70349.45   8267.80 o 
  10  28  -4      746.77     2242.72   3412.84 o 
  20  28  -4   586352.62   607612.50  26412.08 o 
  22  28  -4      129.21     3851.62   4680.44 o 
   1   1  -3   438350.94   445586.44   7600.12 o 
   3   1  -3      786.19    11230.14    910.93 o 
   5   1  -3   215603.92   211381.14   3355.77 o 
   7   1  -3    66500.19    67116.63   1507.43 o 
   9   1  -3   119616.17   119948.75   2322.28 o 
  11   1  -3   236403.97   233318.00   4475.25 o 
  13   1  -3    13876.83    15110.02   1201.68 o 
  15   1  -3   531505.62   533868.75  10313.36 o 
  17   1  -3   347771.22   367470.75   7637.11 o 
  19   1  -3    74030.30    72459.11   3158.71 o 
  21   1  -3    37460.75    36386.41   2298.40 o 
  23   1  -3    76678.91    77540.04   3818.62 o 
  25   1  -3    66759.60    66429.20   3297.14 o 
  27   1  -3    69923.73    74015.39   4928.84 o 
  29   1  -3   167113.11   169376.62   5590.74 o 
  31   1  -3    39926.92    40828.73   3238.05 o 
  33   1  -3     2178.48     1077.80   2056.56 o 
  35   1  -3    20230.66    23436.64   3409.50 o 
   1   3  -3   336955.25   352227.19   8536.25 o 
   3   3  -3      949.27     2512.19    365.90 o 
   5   3  -3   232858.86   235288.45   3678.60 o 
   7   3  -3    67855.93    69185.66   1528.95 o 
   9   3  -3    60331.09    59462.79   1990.10 o 
  11   3  -3   208687.02   205918.12   4046.19 o 
  13   3  -3    69193.18    69171.29   2235.80 o 
  15   3  -3   476619.19   483690.00  10748.88 o 
  17   3  -3   412402.88   441139.53   8741.92 o 
  19   3  -3   104979.38   104726.34   3876.59 o 
  21   3  -3    39523.79    42645.24   2736.35 o 
  23   3  -3    92537.14    90805.73   3480.68 o 
  25   3  -3    25535.63    27666.96   2341.93 o 
  27   3  -3    64823.27    66948.52   5541.17 o 
  29   3  -3   212214.73   210331.50   6317.42 o 
  31   3  -3    18951.26    19228.34   2483.06 o 
  33   3  -3    11270.61    10659.41   2277.13 o 
  35   3  -3    35664.16    33751.47   4051.02 o 
   1   5  -3   439502.38   455098.69   6362.10 o 
   3   5  -3     5275.54    14260.43    640.58 o 
   5   5  -3   165209.36   160927.91   2946.82 o 
   7   5  -3    62055.27    62576.82   1658.98 o 
   9   5  -3    91537.04    91298.88   3196.31 o 
  11   5  -3   173299.25   165582.33   3488.96 o 
  13   5  -3    56207.34    59221.68   1935.68 o 
  15   5  -3   457492.41   466852.72   9144.02 o 
  17   5  -3   341243.34   352362.16   7418.23 o 
  19   5  -3    76484.31    76929.52   2897.78 o 
  21   5  -3    43787.23    43445.30   2628.21 o 
  23   5  -3    87751.73    92877.83   3498.49 o 
  25   5  -3    32070.70    33874.96   2790.99 o 
  27   5  -3    38823.47    41241.45   2960.11 o 
  29   5  -3   210034.53   210004.80   6358.16 o 
  31   5  -3    16288.74    15037.41   2280.04 o 
  33   5  -3     6664.85     7009.36   2542.54 o 
  35   5  -3    46020.04    55085.97   8473.83 o 
   1   7  -3   380523.22   383758.72   5526.82 o 
   3   7  -3     2144.22     3790.18    553.78 o 
   5   7  -3   190522.98   184406.20   3397.71 o 
   7   7  -3    92427.23    93376.35   2438.13 o 
   9   7  -3   135104.69   131835.73   2905.94 o 
  11   7  -3   134115.09   130926.36   3054.86 o 
  13   7  -3    35926.48    34992.56   1613.58 o 
  15   7  -3   492000.00   497202.81   9795.84 o 
  17   7  -3   252520.31   250809.98   5872.91 o 
  19   7  -3    47931.05    47144.12   2426.23 o 
  21   7  -3    18018.53    20626.27   2549.49 o 
  23   7  -3    78829.97    82069.38   3241.63 o 
  25   7  -3    76014.49    77343.20   3460.18 o 
  27   7  -3    38310.75    38678.11   2838.91 o 
  29   7  -3   185161.03   185604.11   5893.95 o 
  31   7  -3    32557.25    28512.46   3378.22 o 
  33   7  -3     5187.97     5707.20   2516.83 o 
   1   9  -3   228061.41   231372.20   3706.99 o 
   3   9  -3     1597.33     3527.79    763.55 o 
   5   9  -3   130605.66   130375.00   2741.49 o 
   7   9  -3    24876.04    25977.18   1169.54 o 
   9   9  -3   105292.48   107981.30   2876.23 o 
  11   9  -3   219277.34   216878.55   8075.28 o 
  13   9  -3    12542.50    14647.32   1184.64 o 
  15   9  -3   353645.72   359527.84   7466.35 o 
  17   9  -3   376017.31   386885.88   8116.95 o 
  19   9  -3    66195.35    66028.62   3241.36 o 
  21   9  -3    31909.18    29988.96   2376.94 o 
  23   9  -3    71676.51    72240.70   3195.72 o 
  25   9  -3    56966.22    58091.27   3125.69 o 
  27   9  -3    64895.66    70929.82   5712.32 o 
  29   9  -3   157508.16   167800.02   6802.91 o 
  31   9  -3    30309.83    34364.51   3790.66 o 
  33   9  -3     7930.09     2893.66   3627.54 o 
   1  11  -3   165828.48   163990.66   3649.92 o 
   3  11  -3     5076.17     6858.95    784.75 o 
   5  11  -3   224091.31   217373.14   4112.04 o 
   7  11  -3    45756.34    46327.79   1976.21 o 
   9  11  -3    27808.25    28762.12   1358.84 o 
  11  11  -3   165112.06   162193.59   3584.49 o 
  13  11  -3    31820.77    31979.18   2460.42 o 
  15  11  -3   335368.06   332397.19   8099.74 o 
  17  11  -3   265387.97   249749.67  17651.61 o 
  19  11  -3   110220.41   110352.30   3652.85 o 
  21  11  -3    40005.18    40772.12   2503.22 o 
  23  11  -3    74373.95    75869.64   3413.50 o 
  25  11  -3    15699.40    12377.15   2293.33 o 
  27  11  -3    68687.36    74074.28   4662.35 o 
  29  11  -3   121507.53   121460.09   5934.38 o 
  31  11  -3    16398.50    15497.16   2944.81 o 
  33  11  -3     9341.62    11420.09   3068.74 o 
   1  13  -3   279210.50   279286.84   4545.09 o 
   3  13  -3    13415.83    13752.78    908.67 o 
   5  13  -3    57253.58    55736.67   1861.27 o 
   7  13  -3    47668.98    47112.46   1753.80 o 
   9  13  -3    85379.45    84009.41   2754.21 o 
  11  13  -3   100174.72   100963.94   2752.15 o 
  13  13  -3    32117.68    32207.72   1682.57 o 
  15  13  -3   324920.22   315073.12   6296.91 o 
  17  13  -3   201272.73   198663.53   5797.58 o 
  19  13  -3    39078.66    37119.26   2717.96 o 
  21  13  -3    32113.71    35469.60   3915.46 o 
  23  13  -3    40808.03    39217.48   4240.64 o 
  25  13  -3    31305.97    33840.74   4220.07 o 
  27  13  -3    31433.38    34328.22   4393.39 o 
  29  13  -3   139877.47   135502.97   7916.03 o 
  31  13  -3    20339.09    24447.02   4790.84 o 
  33  13  -3     2830.47     -841.03   4180.79 o 
   1  15  -3   167924.38   171891.02   3231.84 o 
   3  15  -3     8979.00    12418.79    918.59 o 
   5  15  -3    67259.24    66746.50   2204.84 o 
   7  15  -3    69745.18    73078.70   2266.84 o 
   9  15  -3    72757.52    73239.37   2331.50 o 
  11  15  -3    45430.90    42996.74   1924.56 o 
  13  15  -3    50724.64    50305.04   2118.69 o 
  15  15  -3   337746.78   334376.31   7358.83 o 
  17  15  -3   150211.25   144373.17   8118.75 o 
  19  15  -3    26770.90    24455.95   2516.46 o 
  21  15  -3     1715.86     5122.84   2773.22 o 
  23  15  -3    37952.62    39058.44   3840.83 o 
  25  15  -3    49139.76    45777.88   3732.40 o 
  27  15  -3    28157.56    22150.12   2983.77 o 
  29  15  -3   155571.91   146686.53   6552.14 o 
  31  15  -3    29748.46    33294.88   3881.38 o 
   1  17  -3    96400.20    99885.00   2572.22 o 
   3  17  -3     1659.06     4804.19   1130.09 o 
   5  17  -3    62244.79    65719.90   3641.05 o 
   7  17  -3     6274.73     7515.44   1105.66 o 
   9  17  -3    64487.52    68045.00   3814.95 o 
  11  17  -3   131607.52   122472.16   3320.90 o 
  13  17  -3     4882.45     6596.94   1417.68 o 
  15  17  -3   155931.22   148417.22   5190.16 o 
  17  17  -3   245215.02   235857.20   7162.66 o 
  19  17  -3    39435.95    38992.92   3093.34 o 
  21  17  -3    30110.29    27443.31   2860.39 o 
  23  17  -3    63604.04    66058.12   4199.69 o 
  25  17  -3    33693.39    30786.93   3311.22 o 
  27  17  -3    35000.22    37510.82   3821.80 o 
  29  17  -3    96866.67    98028.79   5789.72 o 
  31  17  -3    16804.44    15306.04   3890.62 o 
   1  19  -3    54130.35    58696.26   2776.73 o 
   3  19  -3    10533.02    11093.43   1263.25 o 
   5  19  -3   171314.38   168964.17   4026.54 o 
   7  19  -3    29660.69    27905.46   1808.45 o 
   9  19  -3    30953.41    30505.00   2062.91 o 
  11  19  -3    86025.98    81727.24   3665.81 o 
  13  19  -3    38220.85    35042.84   2412.26 o 
  15  19  -3   146263.12   135534.44   5064.99 o 
  17  19  -3   135895.14   123485.08   4936.56 o 
  19  19  -3    63487.57    54646.20   3718.52 o 
  21  19  -3    35184.44    32347.55   4540.90 o 
  23  19  -3    66511.56    68594.48   4453.42 o 
  25  19  -3    14881.45    12682.68   2664.57 o 
  27  19  -3    36163.66    37008.23   3907.31 o 
  29  19  -3    76558.75    75329.75   5396.79 o 
   1  21  -3   148455.56   148116.00   5581.69 o 
   3  21  -3    10409.40    11919.66   1346.76 o 
   5  21  -3    17546.60    21346.99   1646.52 o 
   7  21  -3    24208.49    26878.58   2117.32 o 
   9  21  -3    64441.74    66715.75   3547.13 o 
  11  21  -3    45638.70    41017.67   2602.51 o 
  13  21  -3    26445.99    25212.38   2239.07 o 
  15  21  -3   185548.14   168374.69   6425.61 o 
  17  21  -3   103779.45    97043.41   4507.81 o 
  19  21  -3    23101.54    22640.92   2833.96 o 
  21  21  -3    17575.64    17065.01   2672.48 o 
  23  21  -3    12755.99    12270.33   2602.84 o 
  25  21  -3    21055.41    26008.17   3619.04 o 
  27  21  -3    16485.68    23071.65   3952.58 o 
  29  21  -3   103754.45    98004.42   7202.98 o 
   1  23  -3    91778.62    97453.02   3849.14 o 
   3  23  -3     5588.02     6417.95   1469.77 o 
   5  23  -3    27227.18    28406.72   2663.02 o 
   7  23  -3    51429.45    50883.56   2814.39 o 
   9  23  -3    36082.92    33695.33   2459.21 o 
  11  23  -3    14720.32    14919.79   1965.57 o 
  13  23  -3    24331.77    24355.64   2598.05 o 
  15  23  -3   212589.59   197143.00   6774.31 o 
  17  23  -3    40289.35    37819.07   3528.50 o 
  19  23  -3    18234.91    18451.59   2733.14 o 
  21  23  -3     1278.60      560.97   1928.88 o 
  23  23  -3    11746.17    13701.27   2816.63 o 
  25  23  -3    27409.87    27252.55   4630.98 o 
  27  23  -3    15986.82    19580.68   4584.13 o 
   1  25  -3    29975.70    34763.36   2857.80 o 
   3  25  -3     4893.35     2840.15   1627.99 o 
   5  25  -3    30313.27    32348.28   2966.90 o 
   7  25  -3    12043.38    10427.77   2050.32 o 
   9  25  -3    43034.83    47918.95   3520.16 o 
  11  25  -3    78337.05    81668.59   4198.30 o 
  13  25  -3     5461.38     6580.72   2151.55 o 
  15  25  -3    56593.09    56756.07   3984.03 o 
  17  25  -3   117845.27   119567.72  10323.46 o 
  19  25  -3    17576.22    16906.15   2798.90 o 
  21  25  -3    27352.81    24351.33   4081.70 o 
  23  25  -3    30474.29    32516.29   4817.02 o 
  25  25  -3    17414.46    22731.01   5753.74 o 
   1  27  -3     5166.47     3235.13   2225.91 o 
   3  27  -3     4828.54     8035.83   2390.37 o 
   5  27  -3    72854.49    69226.70   4602.79 o 
   7  27  -3    12755.37    14432.14   2429.65 o 
   9  27  -3    18144.38    18269.17   2702.20 o 
  11  27  -3    37992.89    39490.91   5925.47 o 
  13  27  -3    20402.85    21577.32   4693.37 o 
  15  27  -3    53061.56    51148.09   4918.93 o 
  17  27  -3    81569.94    79336.05  10391.04 o 
  19  27  -3    34227.39    40009.00   6193.38 o 
  21  27  -3    12827.12    14000.00   3730.32 o 
  23  27  -3    36718.33    53672.07  15684.72 o 
  21  29  -3     6063.34     9921.98   5351.04 o 
   2   0  -2  1099576.88  1150804.62  29481.46 o 
   6   0  -2  7146114.50  6796958.50 178400.36 o 
  10   0  -2   542971.19   565386.50  14010.31 o 
  14   0  -2   944379.50  1039006.81  25708.65 o 
  18   0  -2   206745.75   235214.89  20758.49 o 
  22   0  -2  2703311.25  2844319.75  67895.34 o 
  26   0  -2    98577.41    91351.66   5222.54 o 
  30   0  -2   292688.78   305598.84  11776.42 o 
  34   0  -2   106230.42   103095.62   9447.26 o 
   0   2  -2       62.62     1414.10    639.91 o 
   2   2  -2   671868.38   745377.81  11027.25 o 
   4   2  -2       79.40      480.95    281.01 o 
   6   2  -2  5431349.00  5312096.00  71180.12 o 
   8   2  -2        4.21     1085.02    420.02 o 
  10   2  -2   486429.22   517578.50   8381.50 o 
  12   2  -2      131.05      622.52    560.77 o 
  14   2  -2   368633.94   388691.25   7817.15 o 
  16   2  -2       56.80      372.19    751.34 o 
  18   2  -2  2154348.75  2262193.50  38821.88 o 
  20   2  -2      205.84      345.64    919.92 o 
  22   2  -2    18526.61    22439.72   2289.24 o 
  24   2  -2       58.83     -411.90   1034.34 o 
  26   2  -2   106068.39   106762.09   3914.82 o 
  28   2  -2       86.93      136.25   1390.11 o 
  30   2  -2    96173.46    91340.48   4268.81 o 
  32   2  -2      116.15      593.74   1693.33 o 
  34   2  -2    13126.98    14359.00   2442.58 o 
   2   4  -2  4436280.00  4357025.50  62788.09 o 
   4   4  -2       22.59    10968.00   1017.57 o 
   6   4  -2    93205.64    93897.77   2065.23 o 
   8   4  -2       68.64     7574.11    655.85 o 
  10   4  -2  2949914.50  3092477.50  45801.83 o 
  12   4  -2      555.03      871.82    717.79 o 
  14   4  -2  1394204.12  1493987.50  25392.97 o 
  16   4  -2       85.16     1104.11    783.25 o 
  18   4  -2  1718820.75  1777667.88  30452.47 o 
  20   4  -2      157.89      566.47    878.65 o 
  22   4  -2    22930.05    32579.49   4606.27 o 
  24   4  -2      634.96     1382.10   1125.38 o 
  26   4  -2   925240.81   947297.00  17939.81 o 
  28   4  -2       24.21     1160.24   1372.74 o 
  30   4  -2   227235.25   232426.25   6756.99 o 
  32   4  -2      173.81      727.52   1649.09 o 
  34   4  -2   189950.28   180038.61   7419.83 o 
   0   6  -2      522.85    14075.71   1085.56 o 
   2   6  -2  5115705.50  5105925.50  73528.38 o 
   4   6  -2      593.62     4845.47    497.95 o 
   6   6  -2    70351.58    78862.69   4408.06 o 
   8   6  -2      729.16     2081.33    517.75 o 
  10   6  -2  7368999.00  7532678.00 109794.00 o 
  12   6  -2      403.61     2844.03    707.73 o 
  14   6  -2  1673696.00  1770682.75  29247.11 o 
  16   6  -2      106.06      947.28    815.36 o 
  18   6  -2    74127.45    72851.05   2704.21 o 
  20   6  -2      159.25      294.64    866.96 o 
  22   6  -2  1568952.75  1632260.00  28348.92 o 
  24   6  -2       89.50       92.70   1048.54 o 
  26   6  -2   432061.59   437722.97   9985.79 o 
  28   6  -2      144.22      708.89   1321.45 o 
  30   6  -2   141712.89   147004.83   6211.72 o 
  32   6  -2       71.96      262.96   1874.79 o 
  34   6  -2   173491.53   176739.17   7347.18 o 
   2   8  -2   785665.75   827396.88  11263.67 o 
   4   8  -2       31.80     1399.59    923.27 o 
   6   8  -2  5103172.00  5298500.50  76510.23 o 
   8   8  -2      207.91     5588.11    733.60 o 
  10   8  -2   506116.94   520915.78  10687.31 o 
  12   8  -2      410.58      830.58    619.31 o 
  14   8  -2   747957.31   767658.69  13962.90 o 
  16   8  -2     1812.81     1344.41    859.28 o 
  18   8  -2   163586.75   154029.55   7015.04 o 
  20   8  -2      305.60     -325.98    886.56 o 
  22   8  -2  2178785.25  2259826.50  44827.27 o 
  24   8  -2      196.75      505.86   1091.26 o 
  26   8  -2    34109.20    36271.94   2645.63 o 
  28   8  -2     1240.65     3238.36   1740.87 o 
  30   8  -2   280926.12   272062.09  11183.98 o 
  32   8  -2       95.63    -1059.42   1978.25 o 
  34   8  -2    93230.56   104938.71   6226.97 o 
   0  10  -2      689.53      594.05    619.90 o 
   2  10  -2   682603.50   694232.81   9980.88 o 
   4  10  -2      996.37      685.67    484.43 o 
   6  10  -2  4313422.50  4445850.50  64669.87 o 
   8  10  -2      886.58     1429.84    568.95 o 
  10  10  -2   151370.52   154423.59   4591.51 o 
  12  10  -2     1448.24     1493.33    762.70 o 
  14  10  -2   454331.50   461590.34   9317.95 o 
  16  10  -2      355.74     1611.26    870.97 o 
  18  10  -2  2002003.25  2043786.75  35006.73 o 
  20  10  -2      506.43      969.82   1025.18 o 
  22  10  -2     4453.82     6625.07   1394.89 o 
  24  10  -2      336.87     1043.46   1418.63 o 
  26  10  -2   131373.45   125733.57   5272.71 o 
  28  10  -2      107.04      712.95   1689.78 o 
  30  10  -2   114920.38   117086.73   5750.98 o 
  32  10  -2      191.66    -1353.77   2105.32 o 
  34  10  -2    18782.52    23959.97   4843.19 o 
   2  12  -2  2481451.25  2580853.75  37412.43 o 
   4  12  -2       33.67     -490.50    493.83 o 
   6  12  -2   100501.35    99441.52   2517.55 o 
   8  12  -2      289.14      465.81    609.09 o 
  10  12  -2  1922191.88  2011516.50  30065.49 o 
  12  12  -2     1175.94      474.87    674.00 o 
  14  12  -2   915218.38   914417.19  18536.18 o 
  16  12  -2     1860.70     2284.28   1102.19 o 
  18  12  -2  1332398.25  1325071.62  27985.49 o 
  20  12  -2       34.06      500.45    988.66 o 
  22  12  -2    71262.40    66499.77   4007.43 o 
  24  12  -2     1414.53     1151.52   1598.01 o 
  26  12  -2   792644.25   803771.56  19386.73 o 
  28  12  -2     1052.95     1251.02   3400.49 o 
  30  12  -2   125633.16   125192.05   6631.88 o 
  32  12  -2      149.13      105.20   2339.46 o 
   0  14  -2     1665.56     1416.02    792.17 o 
   2  14  -2   242890.95   249772.12   4244.83 o 
   4  14  -2      179.99      112.35    446.98 o 
   6  14  -2  1925740.25  1940783.00  29232.96 o 
   8  14  -2     2708.89     2986.63    789.93 o 
  10  14  -2   427054.59   434570.84   7627.79 o 
  12  14  -2      452.21      920.86    776.21 o 
  14  14  -2   109685.25   107317.56   3312.86 o 
  16  14  -2       93.14      168.27    895.22 o 
  18  14  -2  1036109.31  1014400.12  27534.97 o 
  20  14  -2     1292.30     1155.61   1372.99 o 
  22  14  -2    36732.05    44120.84   4411.20 o 
  24  14  -2       80.16     1510.25   2341.95 o 
  26  14  -2    42200.45    45317.82   4932.35 o 
  28  14  -2      136.31     -737.58   2894.81 o 
  30  14  -2    44040.68    43299.59   4116.63 o 
  32  14  -2      518.44     1565.99   2431.30 o 
   2  16  -2   435400.00   440075.06   6905.27 o 
   4  16  -2        3.93     -115.40    488.70 o 
   6  16  -2  2598261.75  2671951.25  40396.91 o 
   8  16  -2       11.72     1074.20    999.63 o 
  10  16  -2   346255.59   338623.06   6518.56 o 
  12  16  -2     2313.28     1019.81    843.84 o 
  14  16  -2   479592.34   448725.00  11071.82 o 
  16  16  -2     1538.79     2397.94   1393.26 o 
  18  16  -2   134945.84   130595.59   5016.32 o 
  20  16  -2      515.73     1374.86   1576.02 o 
  22  16  -2  1422694.88  1420571.88  30135.34 o 
  24  16  -2     2364.42     1318.18   1769.38 o 
  26  16  -2    33575.00    36304.89   3616.11 o 
  28  16  -2      993.58      494.92   2020.40 o 
  30  16  -2   220478.83   209731.11   9460.97 o 
  32  16  -2      611.52      685.39   3048.69 o 
   0  18  -2      659.51     -127.40    901.72 o 
   2  18  -2  1857604.75  1953437.50  26470.31 o 
   4  18  -2     1667.46     2440.85    903.66 o 
   6  18  -2    28699.98    33648.46   1785.43 o 
   8  18  -2      436.99     -193.79    789.05 o 
  10  18  -2  3001858.00  2965561.75  71054.59 o 
  12  18  -2     2429.72     2974.06   1212.09 o 
  14  18  -2   771691.44   739929.31  20465.15 o 
  16  18  -2     1123.01      489.86   1369.23 o 
  18  18  -2    37267.49    36358.80   3021.34 o 
  20  18  -2      493.48    -1453.80   1453.80 o 
  22  18  -2   771438.81   766902.25  17987.50 o 
  24  18  -2      747.29     1540.49   1817.64 o 
  26  18  -2   242361.41   243562.27  12463.73 o 
  28  18  -2      220.29     -922.93   2037.28 o 
  30  18  -2    74256.23    79465.31   5600.24 o 
   2  20  -2  1154836.25  1193234.62  20952.91 o 
   4  20  -2       95.09     1821.60    935.04 o 
   6  20  -2    62354.40    74298.91   7241.64 o 
   8  20  -2      458.63     -621.19   1036.81 o 
  10  20  -2   965896.88   904552.44  24056.09 o 
  12  20  -2      951.48      695.75   1356.24 o 
  14  20  -2   539497.44   520342.28  12674.18 o 
  16  20  -2     3752.57     1922.28   1603.78 o 
  18  20  -2   720374.50   674648.50  20265.22 o 
  20  20  -2      112.34      625.01   1709.30 o 
  22  20  -2     5335.86     6693.70   2772.02 o 
  24  20  -2     1223.60     1704.14   1926.23 o 
  26  20  -2   447269.09   436784.12  12771.95 o 
  28  20  -2     2667.47     4581.42   2499.29 o 
  30  20  -2   100485.42    96894.07   9843.09 o 
   0  22  -2     2523.73     1510.95   1724.74 o 
   2  22  -2   359473.94   386727.00  11142.44 o 
   4  22  -2       98.20     -272.69   1099.20 o 
   6  22  -2  1690490.12  1692938.38  62504.09 o 
   8  22  -2     3365.97     2070.92   1270.49 o 
  10  22  -2    13908.62    15577.79   1862.90 o 
  12  22  -2      444.85      246.56   1454.23 o 
  14  22  -2   244778.94   228785.48   8836.32 o 
  16  22  -2      417.51      533.89   1573.16 o 
  18  22  -2   941478.38   907097.69  21190.76 o 
  20  22  -2     1197.18     -363.77   1788.92 o 
  22  22  -2     6199.72     6873.02   2373.82 o 
  24  22  -2      371.81     -137.25   2141.11 o 
  26  22  -2    76372.98    78029.64   6525.98 o 
  28  22  -2      278.00     -363.27   2522.71 o 
   2  24  -2   227735.84   240857.16   7292.82 o 
   4  24  -2       20.80      208.82   1363.34 o 
   6  24  -2  1193275.50  1261516.12  33260.90 o 
   8  24  -2       24.80       49.50   1458.44 o 
  10  24  -2   162070.72   150090.52   5518.66 o 
  12  24  -2     1794.29     2085.96   1571.69 o 
  14  24  -2   244944.72   236573.25   8222.16 o 
  16  24  -2     2071.06     1945.17   1705.80 o 
  18  24  -2    69915.62    60156.21   4247.69 o 
  20  24  -2      441.14      605.97   1883.17 o 
  22  24  -2   810801.38   794972.56  19556.74 o 
  24  24  -2     2063.62     -395.87   2562.55 o 
  26  24  -2    33304.22    31602.72   5254.26 o 
   0  26  -2       73.06    -1413.88   2900.90 o 
   2  26  -2    96147.94    99531.50   6898.44 o 
   4  26  -2     1308.03     1871.95   1632.59 o 
   6  26  -2   375121.56   389593.47  10708.05 o 
   8  26  -2      674.87     1109.74   2115.57 o 
  10  26  -2   190415.17   196363.17   7158.69 o 
  12  26  -2     2311.78     4274.87   1829.44 o 
  14  26  -2    27912.23    32975.27   3240.08 o 
  16  26  -2      412.26    -1680.66   1730.16 o 
  18  26  -2   253365.78   241101.69   8647.34 o 
  20  26  -2     1341.76     2970.63   2359.47 o 
  22  26  -2    28571.90    32048.18   3758.99 o 
  24  26  -2      302.99     2895.74   3160.81 o 
   2  28  -2   498279.50   540923.25  16671.68 o 
   4  28  -2       50.23     1708.47   3412.82 o 
   6  28  -2    37116.29    28707.77   4066.13 o 
   8  28  -2      192.37    -2057.61   2057.61 o 
  10  28  -2   433015.78   441904.41  14614.59 o 
  12  28  -2     1429.78     4051.04   2467.37 o 
  14  28  -2   278150.97   269898.06   8779.26 o 
  16  28  -2     1829.25     3706.03   2090.50 o 
  18  28  -2   356802.03   361610.19  18330.41 o 
  20  28  -2      187.38    -1453.06   3748.01 o 
  22  28  -2     3792.28     2717.17   3250.26 o 
   0  30  -2     2010.89      109.70   3156.91 o 
   2  30  -2   469583.38   504025.16  15548.59 o 
   4  30  -2      489.05     -540.64   2302.65 o 
   6  30  -2     9424.59    12893.11   3208.72 o 
   8  30  -2     2076.11      499.74   3802.92 o 
  10  30  -2   731081.62   833617.31  32734.85 o 
  12  30  -2      443.04    -3034.98   3034.98 o 
  14  30  -2   203690.02   202059.06  12890.38 o 
  16  30  -2      778.50     -219.40   3717.56 o 
  20  30  -2      781.14     7374.17   4997.37 o 
   1   1  -1      246.70     2215.27    398.61 o 
   3   1  -1    47795.98    58007.79   2102.54 o 
   5   1  -1   448853.31   474542.06   7342.44 o 
   7   1  -1   202825.23   199145.09   3824.92 o 
   9   1  -1   260271.20   277049.62   5209.44 o 
  11   1  -1  1228468.75  1285497.00  21946.89 o 
  13   1  -1   152896.31   155219.53   3619.60 o 
  15   1  -1   102135.29   101530.78   3001.01 o 
  17   1  -1    25879.09    24706.12   1692.85 o 
  19   1  -1    39161.03    38792.85   2149.44 o 
  21   1  -1   147190.09   144299.56   4744.92 o 
  23   1  -1   112749.24   115876.46   3834.95 o 
  25   1  -1    27789.89    27525.19   2248.59 o 
  27   1  -1        3.60      238.38   1490.11 o 
  29   1  -1    17857.58    21291.90   2332.27 o 
  31   1  -1    39883.01    37816.67   3100.47 o 
  33   1  -1   153289.69   159343.17   5708.48 o 
  35   1  -1    11624.38    10712.18   4369.43 o 
   1   3  -1      489.62    12964.84    468.83 o 
   3   3  -1    38514.43    36869.41    983.66 o 
   5   3  -1   429794.56   463508.72   7271.76 o 
   7   3  -1   197473.06   198207.91   3489.89 o 
   9   3  -1   218685.41   233892.34   4586.16 o 
  11   3  -1  1217780.50  1291275.25  21650.96 o 
  13   3  -1   144482.42   148598.03   3944.84 o 
  15   3  -1    45481.62    43169.46   1900.30 o 
  17   3  -1    15524.62    17499.67   1457.94 o 
  19   3  -1    37544.05    36394.64   3057.15 o 
  21   3  -1   104168.64   105935.95   3482.96 o 
  23   3  -1   107439.80   114231.23   3817.71 o 
  25   3  -1     5052.98     6763.59   1476.46 o 
  27   3  -1     8397.32     9659.56   1663.25 o 
  29   3  -1    47038.30    42119.71   3061.09 o 
  31   3  -1    12732.02    10723.86   2074.78 o 
  33   3  -1   127160.80   126671.35   6008.00 o 
  35   3  -1    31184.95    30857.18   3786.52 o 
   1   5  -1     1040.05     4330.16    561.62 o 
   3   5  -1    37717.25    47480.51   1172.97 o 
   5   5  -1   375296.94   385667.78   8960.22 o 
   7   5  -1   275104.62   278991.12   4693.24 o 
   9   5  -1   222734.83   228087.08   4576.24 o 
  11   5  -1  1030868.88  1076894.00  18210.33 o 
  13   5  -1   177631.75   180962.38   4080.93 o 
  15   5  -1    75322.33    76213.45   2518.48 o 
  17   5  -1     5205.55     6797.16   1079.48 o 
  19   5  -1    29576.74    28758.13   1899.62 o 
  21   5  -1   120427.37   116922.59   5837.32 o 
  23   5  -1   141609.55   143834.22   5668.86 o 
  25   5  -1     2406.25     3402.57   1323.22 o 
  27   5  -1     5584.67     5752.32   1495.26 o 
  29   5  -1    44377.29    47614.59   3218.54 o 
  31   5  -1    16750.79    14148.82   2669.56 o 
  33   5  -1   111032.58   110870.84   6885.93 o 
  35   5  -1    30409.93    31691.44   4668.08 o 
   1   7  -1    13178.05    15102.07    984.75 o 
   3   7  -1    53048.37    56947.50   1412.07 o 
   5   7  -1   236221.53   240200.75   4202.19 o 
   7   7  -1   189687.33   183960.25   3854.62 o 
   9   7  -1   245402.19   254892.16   4567.72 o 
  11   7  -1  1024465.62  1045659.31  19326.42 o 
  13   7  -1   122974.11   120733.81   3137.84 o 
  15   7  -1    96708.91    95312.21   2912.43 o 
  17   7  -1    11033.22    10998.90   1254.52 o 
  19   7  -1    37409.58    40719.19   2875.51 o 
  21   7  -1   128464.41   120089.79   3865.91 o 
  23   7  -1   152819.16   155262.17   4597.00 o 
  25   7  -1    12712.77    14329.90   1764.72 o 
  27   7  -1      606.84      224.44   1159.38 o 
  29   7  -1    13797.51    12932.91   2424.70 o 
  31   7  -1    41053.78    41011.98   3827.04 o 
  33   7  -1   106289.87   110211.68   6053.90 o 
  35   7  -1    13334.44    13104.01   5375.69 o 
   1   9  -1    11332.92    12806.07    972.58 o 
   3   9  -1    28070.18    27766.86   1081.07 o 
   5   9  -1   375184.44   381978.47   6401.49 o 
   7   9  -1   110604.23   104764.92   2369.95 o 
   9   9  -1   147959.70   144592.62   3404.01 o 
  11   9  -1   834672.12   859928.94  15126.55 o 
  13   9  -1    98520.75    96801.76   2790.92 o 
  15   9  -1    58943.17    61064.75   2347.36 o 
  17   9  -1    14898.45    16496.14   1478.72 o 
  19   9  -1    31533.45    32146.04   2122.44 o 
  21   9  -1    87313.73    89889.51   3275.26 o 
  23   9  -1    58790.76    57425.85   2898.28 o 
  25   9  -1    17041.31    14287.31   2291.26 o 
  27   9  -1      171.34     -288.02   1608.72 o 
  29   9  -1    25088.50    24879.32   3072.18 o 
  31   9  -1    31993.04    33579.34   3660.88 o 
  33   9  -1   119323.23   120316.52   6178.76 o 
   1  11  -1      250.44     3035.03    765.30 o 
   3  11  -1    40767.31    41482.49   1618.85 o 
   5  11  -1   251541.22   255879.31   4602.11 o 
   7  11  -1   102455.59    99040.48   2385.73 o 
   9  11  -1   135504.78   137818.22   3057.54 o 
  11  11  -1   949730.25   987417.69  17125.11 o 
  13  11  -1   106656.94   100675.10   3379.33 o 
  15  11  -1    20291.93    19750.01   1812.48 o 
  17  11  -1    33020.79    33574.74   1963.50 o 
  19  11  -1    18696.59    22427.05   1802.50 o 
  21  11  -1    83031.05    80415.97   4027.69 o 
  23  11  -1    78297.72    82909.32   4299.47 o 
  25  11  -1    14981.89    16193.09   2408.63 o 
  27  11  -1     6322.44    12008.14   3455.65 o 
  29  11  -1    36025.21    37235.85   3733.10 o 
  31  11  -1     8933.64    13965.98   2884.26 o 
  33  11  -1   132661.72   139362.23   8865.62 o 
   1  13  -1     1238.85     4195.93   1295.71 o 
   3  13  -1    17318.30    15880.09   1087.04 o 
   5  13  -1   188930.44   180564.98   3736.47 o 
   7  13  -1   182490.12   174972.06   3678.05 o 
   9  13  -1   136901.44   137977.84   3218.34 o 
  11  13  -1   523086.25   519103.78  11191.37 o 
  13  13  -1   161422.62   165828.11   4115.35 o 
  15  13  -1    71517.31    70697.02   3325.87 o 
  17  13  -1     1114.61     1633.61   1284.81 o 
  19  13  -1    32408.18    33185.21   3603.74 o 
  21  13  -1   118864.86   123430.00   5029.35 o 
  23  13  -1    87425.73    89350.46   5810.01 o 
  25  13  -1     3401.84     5519.41   1918.82 o 
  27  13  -1     7334.83     6994.86   2203.77 o 
  29  13  -1    26811.70    29753.86   3440.65 o 
  31  13  -1    15903.29    17883.53   4097.99 o 
  33  13  -1    98290.61   103256.01   6246.36 o 
   1  15  -1    28723.32    28560.83   1682.71 o 
   3  15  -1    40652.09    40092.55   2872.63 o 
   5  15  -1    83930.39    82981.15   2403.83 o 
   7  15  -1   107572.13   105419.45   2942.75 o 
   9  15  -1   186525.20   184686.55   4024.85 o 
  11  15  -1   533230.00   529071.19  10104.97 o 
  13  15  -1    76129.88    75307.47   3433.89 o 
  15  15  -1    63216.20    58660.59   3282.03 o 
  17  15  -1     4668.45     6717.92   1607.28 o 
  19  15  -1    37550.92    35860.79   2981.52 o 
  21  15  -1    81908.66    75138.12   4217.38 o 
  23  15  -1   106492.36   102630.98   4924.47 o 
  25  15  -1     9428.46     9195.43   2246.03 o 
  27  15  -1      993.21     3195.22   1992.35 o 
  29  15  -1     7671.58     7911.17   2541.41 o 
  31  15  -1    34671.79    40391.29   4341.07 o 
   1  17  -1    15494.30    17298.30   1517.10 o 
   3  17  -1    22953.08    22426.07   1448.33 o 
   5  17  -1   245308.00   237614.50   4851.98 o 
   7  17  -1    73570.72    69997.34   3511.99 o 
   9  17  -1    75176.59    69850.13   2863.53 o 
  11  17  -1   473661.75   445355.88  10695.19 o 
  13  17  -1    56416.05    49418.79   3690.49 o 
  15  17  -1    29042.59    32811.82   2731.58 o 
  17  17  -1     9815.42    11489.08   2041.53 o 
  19  17  -1     9930.06     9884.95   2038.43 o 
  21  17  -1    36896.94    36722.97   3310.51 o 
  23  17  -1    37305.54    33432.41   3311.17 o 
  25  17  -1    12792.18    14492.75   2632.68 o 
  27  17  -1     5348.14     6299.17   2447.79 o 
  29  17  -1    25558.10    27002.89   3507.88 o 
  31  17  -1    20798.98    21300.03   3680.18 o 
   1  19  -1      923.97     1410.76    878.46 o 
   3  19  -1    22079.79    22607.86   1524.17 o 
   5  19  -1   112457.51   113476.30   3147.34 o 
   7  19  -1    34446.11    35631.12   2287.44 o 
   9  19  -1    46331.46    40856.27   2709.28 o 
  11  19  -1   555285.81   534937.00  12585.00 o 
  13  19  -1    35782.68    35349.80   2829.13 o 
  15  19  -1     8083.11     7477.37   1770.90 o 
  17  19  -1    29200.15    21437.73   2595.46 o 
  19  19  -1     3740.17     5881.36   1929.20 o 
  21  19  -1    30712.23    28184.44   3198.97 o 
  23  19  -1    54253.70    51498.98   4072.15 o 
  25  19  -1     8197.17     8222.49   2445.27 o 
  27  19  -1     7607.01     8956.82   2624.73 o 
  29  19  -1    20700.62    20350.98   3477.11 o 
   1  21  -1       22.25     1869.84    956.76 o 
   3  21  -1    23922.96    25433.55   2016.63 o 
   5  21  -1    66241.66    66866.95   2917.51 o 
   7  21  -1    91809.55    84905.17   4736.64 o 
   9  21  -1    65712.79    60977.75   4831.38 o 
  11  21  -1   163918.38   156276.59   5560.46 o 
  13  21  -1   102590.98    95490.38   4325.60 o 
  15  21  -1    32061.34    31235.01   2969.88 o 
  17  21  -1      195.43      942.13   1714.09 o 
  19  21  -1    30072.84    28092.72   3125.30 o 
  21  21  -1    66988.59    58473.74   4277.93 o 
  23  21  -1    39588.85    47068.04   4038.98 o 
  25  21  -1      576.69      776.32   2096.20 o 
  27  21  -1     4073.69     3628.28   2448.74 o 
  29  21  -1    13581.67    15389.00   3856.66 o 
   1  23  -1    24616.01    30487.53   2661.65 o 
   3  23  -1    38155.51    41187.04   3141.84 o 
   5  23  -1    16716.35    20259.06   2002.80 o 
   7  23  -1    58339.12    56378.43   3416.26 o 
   9  23  -1   110234.96   102395.91   4999.52 o 
  11  23  -1   217073.70   204931.59   6688.64 o 
  13  23  -1    58790.97    56290.80   5423.78 o 
  15  23  -1    30220.50    32030.67   3160.36 o 
  17  23  -1     7188.34     5748.74   2060.55 o 
  19  23  -1    27593.93    29882.70   3285.82 o 
  21  23  -1    58518.47    55128.11   4325.17 o 
  23  23  -1    61804.96    53306.62   4467.35 o 
  25  23  -1     8824.45     8463.14   3939.85 o 
  27  23  -1     2208.42     9127.85   2910.36 o 
   1  25  -1    11972.53    17807.35   3119.73 o 
   3  25  -1     5996.36     7749.39   2513.96 o 
   5  25  -1   128539.62   132520.27   6548.43 o 
   7  25  -1    24297.14    27316.38   3877.34 o 
   9  25  -1    23740.88    19113.30   2508.15 o 
  11  25  -1   216194.72   214540.98   7148.05 o 
  13  25  -1    28031.18    26883.30   3358.91 o 
  15  25  -1    24883.39    26880.18   3042.17 o 
  17  25  -1     9205.76    11495.98   2503.53 o 
  19  25  -1      431.18      856.11   1998.24 o 
  21  25  -1    19619.00    22324.15   3290.38 o 
  23  25  -1    11958.51    16799.57   3410.93 o 
  25  25  -1    10674.33    10180.40   3001.74 o 
   1  27  -1      442.42     -916.23   2596.19 o 
   3  27  -1    16276.24    19331.74   3301.27 o 
   5  27  -1    60278.77    62917.14   8731.48 o 
   7  27  -1    12858.09    13942.59   3038.18 o 
   9  27  -1    25536.60    23442.29   3646.73 o 
  11  27  -1   270656.78   266156.12   8334.79 o 
  13  27  -1    17649.01    17419.73   2709.31 o 
  15  27  -1     3788.10     5732.08   2217.99 o 
  17  27  -1    16057.97    16351.62   2931.80 o 
  19  27  -1     2853.14     3212.82   2286.16 o 
  21  27  -1     6436.38     6687.14   2546.16 o 
  23  27  -1    18593.97    24873.09   3628.47 o 
   1  29  -1     2100.91     2507.99   2468.24 o 
   3  29  -1    16858.55    18899.62   3292.24 o 
   5  29  -1    29767.22    30320.07   3956.66 o 
   7  29  -1    65733.41    66792.70   5414.82 o 
   9  29  -1    42442.07    47078.31   4892.02 o 
  11  29  -1    58870.18    63477.52   5427.65 o 
  13  29  -1    56423.68    57172.46   5391.41 o 
  15  29  -1    20425.85    16716.42   2929.99 o 
  17  29  -1     1885.72     1147.00   2099.42 o 
  19  29  -1    10417.71     9434.62   2779.04 o 
  21  29  -1    28285.48    27723.03   7473.12 o 
   1  31  -1    15953.65    18454.87   4492.07 o 
   3  31  -1    17686.57    22576.26   3845.57 o 
   5  31  -1     1240.26     -623.56   2446.09 o 
   7  31  -1    27883.49    30519.60   5595.76 o 
   9  31  -1    41757.13    45316.00   4939.61 o 
  11  31  -1    81771.36    92034.05  11592.29 o 
  13  31  -1    25958.92    30278.51   7149.99 o 
  15  31  -1    20242.50    14896.68   5266.26 o 
  17  31  -1     1175.97     6070.00   4973.01 o 
  19  31  -1    11073.74    18930.42   6241.07 o 
   1  33  -1    12436.84    12195.93   3278.27 o 
   3  33  -1     2485.84     1694.25   4010.14 o 
   5  33  -1    52125.64    58344.89   7730.55 o 
   7  33  -1     8492.67     6691.98   4912.33 o 
   9  33  -1     9031.74    13042.70   5058.62 o 
  11  33  -1    73680.30    63328.86   8658.48 o 
  13  33  -1    13352.00    17736.15   5412.27 o 
  15  33  -1     9202.70    20271.02   5485.24 o 
   4   0   0   219415.48   266549.88   6632.11 o 
   8   0   0  6649795.00  6915201.50 158582.61 o 
  12   0   0  2297421.00  2381228.25  57268.48 o 
  16   0   0  3893448.75  4076076.00  98829.80 o 
  20   0   0   386036.81   380836.25  20415.19 o 
  24   0   0  2432929.50  2522794.25  61193.84 o 
  28   0   0   509966.00   502624.12  15601.16 o 
  32   0   0   576067.88   574380.44  18110.12 o 
   2   2   0        4.56      387.45    211.12 o 
   4   2   0   234606.53   268898.12   4750.70 o 
   6   2   0      197.60     5430.64    659.90 o 
   8   2   0    71733.16    82360.49   2046.80 o 
  10   2   0        6.91      167.59    409.42 o 
  12   2   0     1672.80     5729.28   1555.38 o 
  14   2   0       49.62      162.02    537.22 o 
  16   2   0    30285.04    33155.11   1758.19 o 
  18   2   0      121.18       38.67    715.39 o 
  20   2   0   388919.69   401271.66   8416.39 o 
  22   2   0       79.70     -219.81    872.48 o 
  24   2   0   137131.28   134131.23   4226.64 o 
  26   2   0       32.37      355.66   1096.85 o 
  28   2   0     8277.25    10191.95   1764.18 o 
  30   2   0      406.06      643.17   1427.37 o 
  32   2   0    18195.99    20138.91   2485.20 o 
  34   2   0       16.13      719.28   1921.62 o 
   0   4   0  2185184.50  2355772.00  75569.58 o 
   2   4   0       20.40     8707.24    532.61 o 
   4   4   0   341235.75   359721.34   6308.42 o 
   6   4   0        0.96     -122.09    339.12 o 
   8   4   0  7690977.50  7477875.50 121223.23 o 
  10   4   0        0.19      -55.73    412.92 o 
  12   4   0  2721986.75  2918536.75  48194.40 o 
  14   4   0       67.45     2363.22    694.93 o 
  16   4   0  3034598.25  3193042.75  53055.67 o 
  18   4   0        2.09      291.40    759.15 o 
  20   4   0   639171.69   659236.00  12652.88 o 
  22   4   0       61.89      937.97    963.15 o 
  24   4   0   745279.00   778046.94  15054.13 o 
  26   4   0      192.46     -461.98   1091.57 o 
  28   4   0   236036.34   231764.84   6428.23 o 
  30   4   0       18.05      322.70   1637.46 o 
  32   4   0   493240.91   488613.66  15544.58 o 
  34   4   0       43.76     -939.68   1848.23 o 
   2   6   0        3.90    15998.09   1569.28 o 
   4   6   0   101515.29   102291.23   2258.96 o 
   6   6   0      141.26    15881.07   1574.16 o 
   8   6   0     1599.79     8571.24   4669.96 o 
  10   6   0      689.09     5676.51    707.63 o 
  12   6   0   109898.68   114784.91   2944.94 o 
  14   6   0      894.24     1199.24    672.01 o 
  16   6   0    20162.36    23525.05   1563.33 o 
  18   6   0      185.73       40.26    800.50 o 
  20   6   0    73821.72    75201.14   2877.05 o 
  22   6   0     1278.23     1688.47   1064.98 o 
  24   6   0     4964.95     7468.34   1442.29 o 
  26   6   0       50.22      394.49   1176.72 o 
  28   6   0    36902.85    45165.81   9300.77 o 
  30   6   0        5.40     -667.15   1620.25 o 
  32   6   0     9239.66    11782.46   2633.26 o 
  34   6   0      128.77     1806.56   2303.84 o 
   0   8   0 18764682.00 16493991.00 719172.75 o 
   2   8   0       11.26      164.19    602.95 o 
   4   8   0  3807243.00  3936954.25  64289.83 o 
   6   8   0       46.94      338.29    419.56 o 
   8   8   0    34157.78    33704.29   1313.21 o 
  10   8   0      329.24       75.39    496.38 o 
  12   8   0   171726.89   190662.22   7449.50 o 
  14   8   0      439.11     -704.34    704.34 o 
  16   8   0   116411.46   126719.61   3499.82 o 
  18   8   0      655.91     1363.76    867.33 o 
  20   8   0   395887.69   404295.09   8547.30 o 
  22   8   0      162.31     -607.23   1004.15 o 
  24   8   0   267781.88   261143.64   6532.97 o 
  26   8   0       29.42      313.16   1434.43 o 
  28   8   0  1908438.25  1922819.25  40197.13 o 
  30   8   0       90.60     2036.88   1796.76 o 
  32   8   0    33006.33    32707.03   3637.94 o 
  34   8   0      257.27      195.41   2235.71 o 
   2  10   0       64.94      504.01    518.99 o 
   4  10   0   178858.56   179702.14   4634.24 o 
   6  10   0      545.45      255.40    561.67 o 
   8  10   0    71479.91    72456.49   2367.59 o 
  10  10   0     3307.18     3392.96    725.46 o 
  12  10   0      344.29     1779.83   1001.03 o 
  14  10   0     1413.25     2110.37    786.56 o 
  16  10   0    36080.02    38561.55   1949.27 o 
  18  10   0       21.36      440.41    811.05 o 
  20  10   0   380697.94   386951.28   8315.64 o 
  22  10   0     2048.08     3215.69   1407.23 o 
  24  10   0   142695.20   143511.22   5536.39 o 
  26  10   0      292.11     -827.04   1397.16 o 
  28  10   0    18009.60    19106.90   2686.63 o 
  30  10   0       77.45      156.62   1906.74 o 
  32  10   0    21701.28    21563.58   3283.84 o 
  34  10   0     1976.58     -147.36   2331.51 o 
   0  12   0 10312490.00 10396667.00 290971.47 o 
   2  12   0      653.98      883.99    620.27 o 
   4  12   0  6761645.50  6884918.00 112156.03 o 
   6  12   0      204.85      723.02    667.41 o 
   8  12   0    42730.29    45926.04   1779.59 o 
  10  12   0       88.71      258.94    654.65 o 
  12  12   0  9479580.00  9889861.00 160810.73 o 
  14  12   0      606.96       44.27    765.29 o 
  16  12   0      304.21     1553.30   1430.30 o 
  18  12   0       19.96     -581.93   1083.79 o 
  20  12   0  3500798.00  3548890.00 108213.13 o 
  22  12   0      564.90     -869.24   1330.00 o 
  24  12   0    34872.36    35443.11   3689.82 o 
  26  12   0      845.65     2980.23   1828.59 o 
  28  12   0    96069.69    86270.04   4916.85 o 
  30  12   0      405.18     -119.17   1938.87 o 
  32  12   0     8960.37     8195.60   2579.77 o 
   2  14   0      140.95      714.36    691.57 o 
   4  14   0   112027.91   115436.39   6479.49 o 
   6  14   0      507.89     -448.38    643.63 o 
   8  14   0    42758.25    43614.96   2507.37 o 
  10  14   0     1053.44      694.83    710.79 o 
  12  14   0     5327.67     9440.75   1866.05 o 
  14  14   0     1649.86     3436.11   1352.34 o 
  16  14   0    12194.43    12245.72   2354.79 o 
  18  14   0     1535.20      -25.92   1304.24 o 
  20  14   0   203331.25   196150.66   6605.66 o 
  22  14   0     2629.73     2876.09   1702.98 o 
  24  14   0    86504.55    85964.75   4691.38 o 
  26  14   0      509.83      246.75   1648.29 o 
  28  14   0      859.47     2351.21   2097.66 o 
  30  14   0      165.11    -1511.05   2023.16 o 
  32  14   0     8195.62     9479.12   3010.46 o 
   0  16   0  6686657.00  7036949.50 162759.23 o 
   2  16   0       10.22     -728.88    783.40 o 
   4  16   0  3160022.75  3169588.00  52731.95 o 
   6  16   0       65.34      180.69    737.20 o 
   8  16   0    34995.20    33723.82   2431.68 o 
  10  16   0      645.83     -275.69   1113.01 o 
  12  16   0   397125.97   379634.97  12090.45 o 
  14  16   0     1470.68     1294.49   1221.50 o 
  16  16   0     6023.68     9246.67   1846.19 o 
  18  16   0      911.72      685.83   1502.44 o 
  20  16   0   523408.91   493437.50  18188.78 o 
  22  16   0       49.89     1121.43   1676.02 o 
  24  16   0    74021.90    66750.55   4402.99 o 
  26  16   0       16.73    -1715.27   1715.27 o 
  28  16   0  1579005.00  1608211.50  44987.39 o 
  30  16   0        2.30     1940.52   2308.72 o 
  32  16   0     5259.44     2376.87   4363.70 o 
   2  18   0      173.23     1288.72    864.99 o 
   4  18   0    57289.75    63318.52   5944.65 o 
   6  18   0     1650.14     2931.35   1154.44 o 
   8  18   0     3591.04     3361.75   1356.36 o 
  10  18   0     4697.98     6515.79   1634.85 o 
  12  18   0    35503.38    32682.25   4791.99 o 
  14  18   0     1018.89     1282.18   1374.07 o 
  16  18   0    10925.55    10790.96   3218.65 o 
  18  18   0       32.40      896.44   1414.83 o 
  20  18   0    62187.35    56311.08   3976.93 o 
  22  18   0     2367.43     4390.54   1989.82 o 
  24  18   0     4847.08     2722.68   1984.02 o 
  26  18   0      130.12     1642.07   2005.74 o 
  28  18   0    10414.46     8719.38   2667.91 o 
  30  18   0      459.97     1007.86   2522.37 o 
   0  20   0   766485.88   865056.25  22614.34 o 
   2  20   0       15.69       99.05    912.24 o 
   6  20   0      105.82      360.09   1407.15 o 
   8  20   0  1590297.38  1532786.00  31544.18 o 
  10  20   0      148.79      459.19   1306.76 o 
  12  20   0  1515571.12  1440617.25  30121.57 o 
  14  20   0       68.19     -595.01   1351.05 o 
  16  20   0   759351.00   713940.12  16854.01 o 
  18  20   0      114.34     -672.51   1580.14 o 
  20  20   0   495432.19   464012.09  12546.90 o 
  22  20   0     1965.33     1757.40   1991.36 o 
  24  20   0   209243.14   205677.86   7743.33 o 
  26  20   0      564.63      127.14   2111.00 o 
  28  20   0    35512.96    41582.26   4285.45 o 
  30  20   0     1404.83    -1023.86   4302.63 o 
   2  22   0      298.46     1360.27   1440.34 o 
   4  22   0    76317.73    83496.49   3885.96 o 
   6  22   0       76.93    -1309.77   1309.77 o 
   8  22   0    51667.86    45415.39   3200.80 o 
  10  22   0     1674.30      952.42   1494.64 o 
  12  22   0      429.68     4946.02   2156.94 o 
  14  22   0     3784.25     1007.66   1594.19 o 
  16  22   0    29528.47    31920.47   3156.96 o 
  18  22   0      815.73      434.75   1879.11 o 
  20  22   0   184990.52   181988.77   8788.51 o 
  22  22   0     6189.74     3436.61   2168.97 o 
  24  22   0   111289.38   106211.60   5921.68 o 
  26  22   0       73.92       78.03   2275.77 o 
  28  22   0    10500.35    11143.61   3048.50 o 
   0  24   0  8827119.00 10469369.00 349065.34 o 
   2  24   0      417.67     -434.90   1880.36 o 
   4  24   0     5522.58     5126.49   1782.88 o 
   6  24   0      492.98     -722.26   1378.33 o 
   8  24   0  1236107.38  1254385.88  26886.48 o 
  10  24   0      148.46     1885.70   1641.63 o 
  12  24   0   381616.53   360567.84  13026.15 o 
  14  24   0     2650.51     2489.80   1816.36 o 
  16  24   0  1020282.88   969853.88  22264.34 o 
  18  24   0      437.88      868.08   1845.09 o 
  20  24   0    63280.32    63665.64   5339.95 o 
  22  24   0        5.69    -1911.84   1933.26 o 
  24  24   0   708916.25   657193.69  17248.70 o 
  26  24   0       67.15    -1282.47   2310.29 o 
   2  26   0      241.85    -1074.84   1995.21 o 
   4  26   0    44423.69    44245.47   4427.34 o 
   6  26   0     2364.66      831.51   1614.05 o 
   8  26   0    14421.61    15922.87   2416.82 o 
  10  26   0     3751.71     2731.42   1801.30 o 
  12  26   0     1578.16     5428.99   3098.19 o 
  14  26   0      152.45      196.83   1830.74 o 
  16  26   0      457.75     3987.29   2272.09 o 
  18  26   0      135.39    -1426.37   1885.16 o 
  20  26   0    89296.77    76235.19   5182.22 o 
  22  26   0     1069.27     1610.03   2281.37 o 
  24  26   0    26261.31    27468.25   3839.40 o 
   0  28   0    11590.92    11068.35   4266.44 o 
   2  28   0        6.76     -662.80   2986.22 o 
   4  28   0     5893.38     9597.74   2912.51 o 
   6  28   0      148.05       51.39   2287.21 o 
   8  28   0  1386836.75  1439600.00  38463.92 o 
  10  28   0       99.25      831.68   1827.15 o 
  12  28   0   251666.06   260490.95   8576.66 o 
  14  28   0       73.41      -37.58   1969.70 o 
  16  28   0   710924.69   694258.81  17480.91 o 
  18  28   0       12.29     1453.15   2219.60 o 
  20  28   0    74645.98    74518.38   5268.12 o 
  22  28   0     1247.17      866.79   2411.35 o 
   2  30   0      556.33     2580.47   2552.30 o 
   4  30   0    22127.46    23250.33   3729.68 o 
   6  30   0        4.09     2136.33   2609.12 o 
   8  30   0     7086.50    12133.41   3136.93 o 
  10  30   0      669.68     3463.89   2919.12 o 
  12  30   0    11449.67    15874.66   3667.19 o 
  14  30   0     2793.41     2270.23   2846.24 o 
  16  30   0      316.52     3022.62   2306.07 o 
  18  30   0     1002.61     2894.10   4046.32 o 
  20  30   0    24684.70    21073.60   3650.34 o 
   0  32   0  1768219.50  1900926.62  70096.41 o 
   2  32   0       23.71       10.83   2713.86 o 
   4  32   0   201690.66   217359.22   9713.17 o 
   6  32   0       19.82     -168.51   2674.13 o 
   8  32   0    67425.86    77224.88   7213.16 o 
  10  32   0      924.16     3646.83   2839.39 o 
  12  32   0     5569.61     7691.34   4765.95 o 
  14  32   0      622.26    10229.35   3611.27 o 
  16  32   0   105247.96   124021.27  18314.75 o 
   2  34   0      327.24    -1511.40   3632.23 o 
   4  34   0    29564.44    45997.55   7412.27 o 
   6  34   0     1568.32     5015.81   3097.72 o 
   8  34   0    17716.26    23318.28   4364.83 o 
  10  34   0     3596.95     2984.76   3217.61 o 
  12  34   0     1329.54     8471.19   5265.54 o 
   1   1   1      244.00     4435.73    926.36 o 
   3   1   1    47954.62    58121.84   1731.49 o 
   5   1   1   450207.06   481268.38  11861.19 o 
   7   1   1   197329.77   188344.08   3776.54 o 
   9   1   1   252711.61   257902.61   5732.35 o 
  11   1   1  1226896.25  1305434.38  21948.39 o 
  13   1   1   142246.83   144559.88   3534.24 o 
  15   1   1   110795.16   111797.71   3013.01 o 
  17   1   1    32768.43    38485.08   4170.02 o 
  19   1   1    38506.18    40922.84   2143.50 o 
  21   1   1   151116.28   147390.72   6850.10 o 
  23   1   1   115212.67   111610.33   3728.55 o 
  25   1   1    23918.30    24426.59   2086.67 o 
  27   1   1      848.40      715.23   1172.50 o 
  29   1   1    24854.42    29261.94   2524.38 o 
  31   1   1    43734.03    44954.03   3224.34 o 
  33   1   1   149665.25   155647.77   6523.79 o 
  35   1   1     7438.60     5455.61   2680.38 o 
   1   3   1      493.11    16462.03   1560.19 o 
   3   3   1    38144.85    35793.40   1392.66 o 
   5   3   1   431252.69   474918.50   9276.50 o 
   7   3   1   185795.17   188053.70   5554.95 o 
   9   3   1   214758.19   221724.03   4522.58 o 
  11   3   1  1215450.12  1258699.62  25663.22 o 
  13   3   1   135325.03   139866.14   3874.96 o 
  15   3   1    49595.33    50058.17   1964.74 o 
  17   3   1    14611.27    14834.95   1662.82 o 
  19   3   1    40053.36    38010.82   2070.81 o 
  21   3   1   105144.77   105347.71   3419.92 o 
  23   3   1   114961.61   113483.12   3757.79 o 
  25   3   1     3974.01     4371.41   1257.18 o 
  27   3   1    15126.82    14504.52   1900.44 o 
  29   3   1    60850.26    61877.60   3387.70 o 
  31   3   1    14910.62    14608.47   2552.75 o 
  33   3   1   125609.09   129079.62   7805.58 o 
  35   3   1    22529.48    24285.45   3348.94 o 
   1   5   1      958.36     3222.04    478.90 o 
   3   5   1    37317.61    45583.04   3466.01 o 
   5   5   1   375588.00   385014.06   7770.78 o 
   7   5   1   263073.47   261727.20   6922.55 o 
   9   5   1   220477.70   224866.08   5817.34 o 
  11   5   1  1023997.88  1040425.56  25427.49 o 
  13   5   1   166473.22   166431.38   3946.47 o 
  15   5   1    75902.09    76370.23   2509.01 o 
  17   5   1     4506.75     5174.94    954.58 o 
  19   5   1    31826.62    28432.36   2008.04 o 
  21   5   1   121159.78   118924.15   3669.30 o 
  23   5   1   149529.08   146225.25   4333.10 o 
  25   5   1     1619.20     3834.88   1205.54 o 
  27   5   1     9410.92    10016.96   1644.71 o 
  29   5   1    58174.30    54206.38   3867.71 o 
  31   5   1    16084.89    14666.97   2608.22 o 
  33   5   1   109834.24   115176.34   5766.98 o 
  35   5   1    20773.55    24306.43   3772.95 o 
   1   7   1    13431.12    15027.36    800.04 o 
   3   7   1    52042.33    52467.97   1649.61 o 
   5   7   1   239570.34   242973.75   5269.97 o 
   7   7   1   184558.94   178733.53   3650.89 o 
   9   7   1   241477.59   239624.77   5533.21 o 
  11   7   1  1020054.56  1061798.50  18478.25 o 
  13   7   1   112420.77   114088.54   3060.37 o 
  15   7   1   101253.37   102709.15   2946.71 o 
  17   7   1    14877.96    14869.12   1356.67 o 
  19   7   1    37341.19    38376.96   2096.04 o 
  21   7   1   130643.44   131097.39   3901.92 o 
  23   7   1   154875.12   155340.69   5879.08 o 
  25   7   1    10798.77    14072.53   2097.93 o 
  27   7   1      139.67     1157.70   1472.91 o 
  29   7   1    20496.60    20173.85   2707.19 o 
  31   7   1    41340.48    35081.55   3627.92 o 
  33   7   1   102909.67   106218.53   5892.65 o 
  35   7   1     8795.80    15383.01   5680.26 o 
   1   9   1    11468.68    12812.29    914.22 o 
   3   9   1    27792.35    26508.53   1257.94 o 
   5   9   1   376391.81   376419.41   9198.49 o 
   7   9   1   103575.33    99679.40   4854.67 o 
   9   9   1   143184.70   135752.14   3687.29 o 
  11   9   1   831817.75   849762.94  15045.89 o 
  13   9   1    89845.81    91435.50   2680.85 o 
  15   9   1    67035.90    66840.28   3026.12 o 
  17   9   1    20136.38    17910.51   1438.65 o 
  19   9   1    31019.34    30258.65   1893.74 o 
  21   9   1    89425.16    82834.55   3938.84 o 
  23   9   1    60423.79    57311.67   3436.76 o 
  25   9   1    14576.44    16444.07   2247.82 o 
  27   9   1      769.95      234.95   1544.24 o 
  29   9   1    32634.15    32648.10   3324.22 o 
  31   9   1    36281.89    34020.60   3616.27 o 
  33   9   1   115603.02   122965.62   6161.03 o 
   1  11   1      330.72     1157.16    682.38 o 
   3  11   1    40685.43    37379.00   1525.00 o 
   5  11   1   250808.69   234371.06   5700.84 o 
   7  11   1    92568.37    90729.59   2754.58 o 
   9  11   1   128727.76   127097.62   3968.38 o 
  11  11   1   946372.69   959049.56  17096.46 o 
  13  11   1    99728.13    96999.95   2566.46 o 
  15  11   1    23285.18    22346.76   1465.94 o 
  17  11   1    34457.55    33669.68   2484.83 o 
  19  11   1    20992.31    20254.97   2196.92 o 
  21  11   1    84466.39    87232.24   4078.77 o 
  23  11   1    84489.03    85295.52   4238.07 o 
  25  11   1    13407.96    13419.68   2276.79 o 
  27  11   1    11983.01    13791.14   2382.68 o 
  29  11   1    46047.78    44356.60   3870.60 o 
  31  11   1    11143.61    12313.87   2741.62 o 
  33  11   1   132275.38   136140.42   8232.82 o 
   1  13   1     1305.91     3522.51   1236.78 o 
   3  13   1    15819.76    14564.44   1091.57 o 
   5  13   1   190140.19   180345.33   4647.06 o 
   7  13   1   179767.02   171749.39   4450.74 o 
   9  13   1   136975.02   135970.83   5531.76 o 
  11  13   1   524210.41   519005.16  11953.27 o 
  13  13   1   150147.59   145486.91   5061.87 o 
  15  13   1    75245.80    63140.12   3898.12 o 
  17  13   1     1720.37     2226.44   1393.96 o 
  19  13   1    34220.35    34145.60   2428.84 o 
  21  13   1   119439.81   119475.02   4229.25 o 
  23  13   1    93545.91    91064.07   4484.93 o 
  25  13   1     2258.99     1250.29   1635.91 o 
  27  13   1    12362.82    14478.15   2593.15 o 
  29  13   1    36228.32    36995.39   3237.78 o 
  31  13   1    16957.49    21865.03   3796.99 o 
  33  13   1    97485.82    95645.02   5205.31 o 
   1  15   1    29133.41    29874.06   1633.87 o 
   3  15   1    39333.59    42659.13   2133.08 o 
   5  15   1    85446.02    82802.27   2910.54 o 
   7  15   1   105749.52   100209.26   3201.88 o 
   9  15   1   184351.88   179553.33   6745.04 o 
  11  15   1   532355.38   517539.56  12230.39 o 
  13  15   1    69683.25    59918.38   3275.10 o 
  15  15   1    68038.92    65830.49   3466.40 o 
  17  15   1     9060.63     9772.37   2445.94 o 
  19  15   1    37693.38    36078.30   3112.78 o 
  21  15   1    84086.50    82293.34   4414.62 o 
  23  15   1   108219.48   103634.76   4969.06 o 
  25  15   1     8762.55    11308.70   2452.62 o 
  27  15   1     1857.29     2033.82   2086.80 o 
  29  15   1    13104.12    12917.31   2852.46 o 
  31  15   1    37154.07    39385.63   4270.78 o 
   1  17   1    16088.37    17515.93   1431.53 o 
   3  17   1    23848.74    26575.90   1885.40 o 
   5  17   1   243992.08   227326.92   8217.98 o 
   7  17   1    67654.23    69489.82   4207.96 o 
   9  17   1    71596.12    64544.69   4958.68 o 
  11  17   1   467031.75   427958.97  10809.05 o 
  13  17   1    51240.94    44376.66   3070.80 o 
  15  17   1    31714.76    28862.54   2714.41 o 
  17  17   1    15459.65    12413.08   2132.92 o 
  19  17   1     9713.36    11999.76   2234.59 o 
  21  17   1    38422.83    37863.79   3432.95 o 
  23  17   1    38346.67    38679.04   3880.71 o 
  25  17   1    11369.55    14386.03   2667.01 o 
  27  17   1     4221.99     3271.38   2241.10 o 
  29  17   1    32418.68    34734.25   4614.79 o 
  31  17   1    21649.76    23816.80   3640.97 o 
   1  19   1      647.66     1560.93   1198.14 o 
   3  19   1    22171.02    22048.17   3012.23 o 
   5  19   1   115364.59   119646.71   5652.13 o 
   7  19   1    29158.94    29086.00   3241.64 o 
   9  19   1    43606.46    39670.27   2928.72 o 
  11  19   1   553575.88   517612.38  12746.67 o 
  13  19   1    31932.76    30943.49   2820.95 o 
  15  19   1     9953.89     9992.68   2075.90 o 
  17  19   1    26762.10    27436.80   2903.07 o 
  19  19   1     5111.92     2594.20   1863.70 o 
  21  19   1    30668.68    28699.29   3219.78 o 
  23  19   1    59135.05    64254.32   5372.54 o 
  25  19   1     6939.95     6846.07   2415.62 o 
  27  19   1    10298.00     9966.97   2789.47 o 
  29  19   1    28370.30    29278.31   3891.79 o 
   1  21   1       10.99     1305.19   1875.97 o 
   3  21   1    21128.69    22481.14   3144.24 o 
   5  21   1    66837.02    65233.76   4596.28 o 
   7  21   1    88833.37    82095.26   9295.99 o 
   9  21   1    66420.76    61752.05   3633.48 o 
  11  21   1   163796.34   159994.44   5789.03 o 
  13  21   1    93856.76    90539.95   4478.25 o 
  15  21   1    34721.05    29765.33   3064.50 o 
  17  21   1      844.53     1950.40   1750.41 o 
  19  21   1    32193.86    30672.05   3319.74 o 
  21  21   1    66674.30    62333.60   4491.24 o 
  23  21   1    42676.13    39031.61   5527.09 o 
  25  21   1      336.08     4096.92   2924.97 o 
  27  21   1     7780.76     8486.20   2830.60 o 
  29  21   1    20558.67    20492.87   4440.88 o 
   1  23   1    24412.89    24734.55   3443.97 o 
   3  23   1    36954.50    37189.99   3960.84 o 
   5  23   1    15968.21    16881.06   3035.68 o 
   7  23   1    55525.29    57460.58   3641.30 o 
   9  23   1   105886.42   100752.19   5789.02 o 
  11  23   1   215143.00   200661.19   6890.56 o 
  13  23   1    54786.41    46906.98   3704.30 o 
  15  23   1    32366.12    29972.19   3235.40 o 
  17  23   1    10980.63    11096.98   2370.41 o 
  19  23   1    28219.50    24600.64   3172.00 o 
  21  23   1    61579.75    60494.65   4573.68 o 
  23  23   1    62553.56    62841.98   4881.27 o 
  25  23   1     7587.59     7564.02   2725.20 o 
  27  23   1     2562.79     3417.32   2830.90 o 
   1  25   1    11880.62    15224.89   3093.75 o 
   3  25   1     7431.69     5866.94   2581.37 o 
   5  25   1   129657.56   135815.25   5449.26 o 
   7  25   1    23801.41    23220.58   2777.11 o 
   9  25   1    21958.12    25773.66   2906.21 o 
  11  25   1   217119.16   220972.62  10612.80 o 
  13  25   1    24183.93    20779.12   2822.99 o 
  15  25   1    27712.05    27254.80   3194.87 o 
  17  25   1    12203.41    11347.78   2545.10 o 
  19  25   1      441.27     1318.97   1992.72 o 
  21  25   1    20632.47    19016.13   3913.45 o 
  23  25   1    12365.54    13118.38   3067.83 o 
  25  25   1     8901.42    10683.68   3056.61 o 
   1  27   1      192.64      156.93   1953.09 o 
   3  27   1    16568.96    17687.57   3240.77 o 
   5  27   1    61754.75    57193.64   5071.92 o 
   7  27   1     9895.97    11083.70   2332.39 o 
   9  27   1    24156.48    24479.21   2935.35 o 
  11  27   1   270528.38   253856.84   8428.85 o 
  13  27   1    17951.88    19236.15   2938.62 o 
  15  27   1     5771.80     4146.70   2119.79 o 
  17  27   1    15511.30    13650.01   3177.11 o 
  19  27   1     4092.77     2930.54   2447.50 o 
  21  27   1     6609.28     4837.74   2566.77 o 
  23  27   1    21347.86    18234.77   3539.37 o 
   1  29   1     1605.31     3677.02   2636.08 o 
   3  29   1    15879.04    18667.13   3651.73 o 
   5  29   1    29306.44    32259.73   4288.78 o 
   7  29   1    62773.56    69137.71   5680.12 o 
   9  29   1    42177.16    48667.64   5069.29 o 
  11  29   1    56369.15    57212.36   9001.43 o 
  13  29   1    52495.76    42896.80   3976.21 o 
  15  29   1    19875.61    20656.15   3259.68 o 
  17  29   1     3902.87     4756.62   2505.71 o 
  19  29   1    12133.17    18461.65   3326.52 o 
  21  29   1    28602.54    28898.29   3979.24 o 
   1  31   1    16521.24    18529.06   3500.43 o 
   3  31   1    16315.76    16060.63   3484.38 o 
   5  31   1     1764.26     4991.55   2774.26 o 
   7  31   1    28060.31    27614.43   4361.95 o 
   9  31   1    41033.80    42892.57   6016.94 o 
  11  31   1    81724.68    80330.05   6606.64 o 
  13  31   1    22166.62    22528.64   4268.02 o 
  15  31   1    21338.84    19608.63   8252.97 o 
  17  31   1     1904.30     5479.79   3882.98 o 
  19  31   1    11529.87    12089.58   3376.51 o 
   1  33   1    12341.18    14863.75   3778.05 o 
   3  33   1     2678.84     6058.22   3158.80 o 
   5  33   1    52865.73    55590.29   8413.42 o 
   7  33   1     7381.91     6216.74   3209.08 o 
   9  33   1     7133.70     7205.78   3218.47 o 
  11  33   1    73755.19    82210.38  15713.32 o 
  13  33   1    10832.99    11618.86   3833.25 o 
  15  33   1    11533.48    14202.24   4188.06 o 
   1  35   1      577.02     3051.27   3080.96 o 
   3  35   1    11957.77    18125.23   3986.56 o 
   5  35   1    24861.56    25830.09   4592.28 o 
   7  35   1     6252.48     7553.17   3632.86 o 
   9  35   1    15110.04    19896.22   4356.89 o 
   2   0   2  1112500.50  1247890.25  39097.24 o 
   6   0   2  7183119.50  7179606.00 226904.16 o 
  10   0   2   522556.84   536203.50  13917.97 o 
  14   0   2   996374.75  1040618.31  29063.53 o 
  18   0   2   202437.34   202211.69  13909.57 o 
  22   0   2  2754160.50  2811789.25  67703.63 o 
  26   0   2   100292.20    91380.74   5008.56 o 
  30   0   2   316255.75   321733.22  11410.24 o 
  34   0   2    89822.68    87814.51   9208.33 o 
   0   2   2       66.28     1742.98    682.57 o 
   2   2   2   672999.88   753766.00  14593.15 o 
   4   2   2       70.97      907.15    398.25 o 
   6   2   2  5488171.00  5682073.00 126038.17 o 
   8   2   2        4.31     1161.25    462.92 o 
  10   2   2   490075.59   514022.56   9980.60 o 
  12   2   2      123.56      207.11    476.87 o 
  14   2   2   403064.44   410921.53   7811.44 o 
  16   2   2       60.19      408.18    670.33 o 
  18   2   2  2257073.75  2324480.50  38828.15 o 
  20   2   2      197.43     -607.63    741.59 o 
  22   2   2    17635.71    25794.64   1938.43 o 
  24   2   2       65.03     -336.09    942.31 o 
  26   2   2    82383.57    77779.24   3434.29 o 
  28   2   2       78.13     -569.93   1102.48 o 
  30   2   2    87168.27    79356.17   3906.72 o 
  32   2   2      137.18     1595.37   1878.03 o 
  34   2   2    12880.32    20114.53   4163.54 o 
   2   4   2  4420100.00  4270498.00 143579.92 o 
   4   4   2       23.72     7450.62    631.44 o 
   6   4   2   102315.91   109007.30   2500.48 o 
   8   4   2       70.93     7574.76    919.76 o 
  10   4   2  2930796.50  3160222.00  59297.88 o 
  12   4   2      563.45      880.62    546.81 o 
  14   4   2  1388931.50  1471529.25  25304.68 o 
  16   4   2       81.48      776.79    716.66 o 
  18   4   2  1676851.75  1760098.38  30307.69 o 
  20   4   2      155.32     -706.44    706.44 o 
  22   4   2    15076.92    15844.93   1949.57 o 
  24   4   2      658.96      402.63    978.23 o 
  26   4   2   914076.62   911234.19  21508.79 o 
  28   4   2       26.66       81.22   1328.71 o 
  30   4   2   239097.75   227264.89   7720.98 o 
  32   4   2      182.96     -138.90   1741.57 o 
  34   4   2   179363.50   180452.34   7227.96 o 
   0   6   2      537.84    12408.25   1864.89 o 
   2   6   2  4872506.50  4993235.50 118386.71 o 
   4   6   2      643.86     4854.02    881.88 o 
   6   6   2    63372.83    68756.65   2149.43 o 
   8   6   2      697.46     1180.03    433.97 o 
  10   6   2  7346514.00  7634421.50 142488.05 o 
  12   6   2      427.34     3292.05    648.61 o 
  14   6   2  1583080.75  1664705.50  29056.36 o 
  16   6   2      122.98     1031.37    688.33 o 
  18   6   2    55635.64    55196.32   2663.45 o 
  20   6   2      180.52      137.07    793.44 o 
  22   6   2  1568282.00  1574096.38  28110.39 o 
  24   6   2       99.90      630.50    956.96 o 
  26   6   2   460515.75   466100.25  11905.17 o 
  28   6   2      132.51       -9.40   1429.70 o 
  30   6   2   150199.59   145625.62   6008.90 o 
  32   6   2       64.03       96.04   1896.58 o 
  34   6   2   161783.02   147040.70   6666.35 o 
   2   8   2   799413.06   769857.38  36528.69 o 
   4   8   2       27.53      496.19   2718.07 o 
   6   8   2  5078080.50  5182671.00 123606.54 o 
   8   8   2      205.04     4420.66    783.64 o 
  10   8   2   509178.22   529175.69  10819.08 o 
  12   8   2      458.95      687.60    590.08 o 
  14   8   2   752582.25   772969.56  13861.62 o 
  16   8   2     1800.70     2317.99    796.68 o 
  18   8   2   169108.62   162715.80   4231.76 o 
  20   8   2      275.27      467.29    800.84 o 
  22   8   2  2131130.75  2183055.00  44633.46 o 
  24   8   2      180.88    -1006.43   1109.42 o 
  26   8   2    34009.39    36284.07   5523.35 o 
  28   8   2     1189.97      814.60   1450.84 o 
  30   8   2   268630.16   253911.09  12181.58 o 
  32   8   2      101.75     1637.93   1929.55 o 
  34   8   2    98171.44    91724.92   8552.05 o 
   0  10   2      665.01      572.87   1535.79 o 
   2  10   2   707547.62   729788.69  23397.91 o 
   4  10   2     1008.62     1376.40    997.87 o 
   6  10   2  4371190.50  4403022.00 104785.03 o 
   8  10   2      792.02      807.38   1002.99 o 
  10  10   2   156750.41   158902.25   4231.92 o 
  12  10   2     1469.04     2727.29    633.33 o 
  14  10   2   494256.41   497203.47   9259.09 o 
  16  10   2      348.30      389.09    723.06 o 
  18  10   2  2098018.50  2037201.50  70793.66 o 
  20  10   2      503.23     -490.84   1055.61 o 
  22  10   2     3739.94     5942.14   1625.25 o 
  24  10   2      299.48     1273.27   1362.33 o 
  26  10   2   104808.66    92343.56   4683.16 o 
  28  10   2      124.64      315.61   1747.02 o 
  30  10   2   105834.91   106410.28   5426.15 o 
  32  10   2      221.94      725.66   2055.46 o 
  34  10   2    19296.82    20638.00   5967.15 o 
   2  12   2  2484236.25  2574344.50  62141.28 o 
   4  12   2       42.24     -927.83    927.83 o 
   6  12   2   110669.73   123287.21   4713.70 o 
   8  12   2      266.46       20.17   1106.80 o 
  10  12   2  1956418.12  1939254.75  48640.18 o 
  12  12   2     1187.01      782.33   1578.45 o 
  14  12   2   871117.38   869111.75  16462.83 o 
  16  12   2     1735.04     1975.42   1034.15 o 
  18  12   2  1371007.50  1427699.62  25047.35 o 
  20  12   2       30.96     -994.41   1090.22 o 
  22  12   2    81399.22    85289.98   4120.56 o 
  24  12   2     1504.68     -847.25   1249.06 o 
  26  12   2   854052.81   840148.88  19434.83 o 
  28  12   2     1170.87     1541.86   1770.62 o 
  30  12   2   111995.77   105968.06   5759.52 o 
  32  12   2      173.07     -396.98   1924.15 o 
   0  14   2     1611.94     1023.87   2011.17 o 
   2  14   2   227076.66   227841.70  10156.41 o 
   4  14   2      210.11      679.75   1287.44 o 
   6  14   2  1962861.00  1945864.62  47729.95 o 
   8  14   2     2434.76     2522.40   1419.65 o 
  10  14   2   426911.31   402155.12  19046.37 o 
  12  14   2      448.33      686.57   1443.15 o 
  14  14   2   122942.73   109140.43   4299.77 o 
  16  14   2      114.85      467.28   1254.19 o 
  18  14   2  1104690.12  1089013.12  39390.41 o 
  20  14   2     1425.14      561.82   1502.15 o 
  22  14   2    36621.29    37967.35   2788.19 o 
  24  14   2       87.48      344.76   1413.20 o 
  26  14   2    29103.75    34038.25   3950.48 o 
  28  14   2      139.39      -66.11   1665.95 o 
  30  14   2    36226.63    40724.29   3549.91 o 
  32  14   2      492.47      906.01   2607.14 o 
   2  16   2   445499.22   441069.03  23942.72 o 
   4  16   2        1.37      368.75   1443.15 o 
   6  16   2  2568857.75  2620427.75  64614.10 o 
   8  16   2       11.95     -908.54   1340.02 o 
  10  16   2   354642.06   349669.44  11014.95 o 
  12  16   2     2500.45        3.95   1433.48 o 
  14  16   2   473364.06   463719.81  11518.36 o 
  16  16   2     1553.61     4247.85   1665.23 o 
  18  16   2   142491.55   129137.30   5232.01 o 
  20  16   2      560.07     -129.34   1589.08 o 
  22  16   2  1364361.25  1385703.62  30404.25 o 
  24  16   2     2222.87      431.41   1794.55 o 
  26  16   2    33708.16    30306.77   3697.89 o 
  28  16   2      913.21      809.28   2101.22 o 
  30  16   2   202153.11   208243.91   8326.80 o 
   0  18   2      687.21     2815.60   2961.87 o 
   2  18   2  1709719.88  1816015.12  52208.84 o 
   4  18   2     1872.11     1316.79   1761.78 o 
   6  18   2    24645.95    37933.06   8991.63 o 
   8  18   2      404.49      -22.92   1689.20 o 
  10  18   2  2995349.00  2914705.50  71755.05 o 
  12  18   2     2598.69     3301.24   1593.45 o 
  14  18   2   715339.12   685876.69  16498.50 o 
  16  18   2     1080.73      839.84   1561.69 o 
  18  18   2    26196.79    24808.14   2840.03 o 
  20  18   2      475.25      377.36   1639.56 o 
  22  18   2   764807.62   733262.44  18219.47 o 
  24  18   2      657.27      121.33   1846.11 o 
  26  18   2   264894.91   241013.88   8691.08 o 
  28  18   2      260.97     -408.19   2172.20 o 
  30  18   2    79566.32    86378.77   5958.28 o 
   4  20   2      109.85     -396.25   1601.14 o 
   6  20   2    67940.20    60460.52   4445.91 o 
   8  20   2      411.99     -286.19   1712.79 o 
  10  20   2   965699.62   960324.19  35865.13 o 
  12  20   2      918.56     1285.86   1501.95 o 
  14  20   2   527778.31   508603.84  13002.28 o 
  16  20   2     3513.97     4201.58   1813.55 o 
  18  20   2   713058.75   676951.44  16532.99 o 
  20  20   2      129.89      460.38   1870.48 o 
  22  20   2     5420.22    10491.89   3653.77 o 
  24  20   2     1334.81     4620.82   2217.24 o 
  26  20   2   456327.56   459246.09  15695.30 o 
  28  20   2     2980.61     1990.61   2639.78 o 
   0  22   2     2476.14     2693.76   3083.80 o 
   2  22   2   388155.44   387220.94  12865.34 o 
   4  22   2      121.21     1594.87   2042.08 o 
   6  22   2  1726318.38  1739302.50  43837.80 o 
   8  22   2     3036.92     2945.04   2913.17 o 
  10  22   2    17830.13    17014.70   2480.51 o 
  12  22   2      454.86      701.88   1586.24 o 
  14  22   2   269344.12   248753.89   9854.64 o 
  16  22   2      491.99     1166.96   1944.90 o 
  18  22   2  1007259.50   956897.69  21832.43 o 
  20  22   2     1371.02     1052.92   1925.34 o 
  22  22   2     5900.80     9127.06   2540.57 o 
  24  22   2      410.92      452.72   2250.58 o 
  26  22   2    59463.15    55301.14   4946.74 o 
  28  22   2      243.57     4044.84   2714.70 o 
   2  24   2   231411.80   245321.09  18432.03 o 
   4  24   2       12.30      892.83   2221.03 o 
   6  24   2  1199739.12  1262749.88  33906.03 o 
   8  24   2       31.00     -306.14   1984.24 o 
  10  24   2   154944.14   141164.67   5778.19 o 
  12  24   2     1962.83      984.47   1787.46 o 
  14  24   2   265058.22   273019.88   8602.29 o 
  16  24   2     2155.21     1457.37   1951.03 o 
  18  24   2    66639.30    60915.60   4540.86 o 
  20  24   2      468.73      698.10   2092.33 o 
  22  24   2   829223.88   812835.69  27828.47 o 
  24  24   2     1869.14     -589.81   2265.91 o 
  26  24   2    32485.75    39417.56   5022.32 o 
   0  26   2       67.85      682.56   3303.13 o 
   2  26   2    79007.66    96975.70  19216.39 o 
   4  26   2     1305.06     -391.56   2174.08 o 
   6  26   2   394328.50   422162.84  30861.32 o 
   8  26   2      536.49     1868.23   1868.85 o 
  10  26   2   190504.17   193544.70   9412.59 o 
  12  26   2     2295.84     3222.63   2016.50 o 
  14  26   2    29424.54    30797.41   3375.71 o 
  16  26   2      382.49      674.50   2112.55 o 
  18  26   2   281248.44   259534.31  10583.70 o 
  20  26   2     1255.72     2048.54   2110.12 o 
  22  26   2    26744.61    23610.17   3918.49 o 
  24  26   2      261.08     3048.45   2699.24 o 
   2  28   2   494268.06   529884.25  17310.32 o 
   4  28   2       63.99      577.31   2462.21 o 
   6  28   2    41354.34    40711.72   4715.34 o 
   8  28   2      174.54     -136.76   1852.89 o 
  10  28   2   422622.28   429939.47  24829.50 o 
  12  28   2     1325.35      749.88   2009.04 o 
  14  28   2   280005.97   282575.34   9300.13 o 
  16  28   2     1672.94     2957.12   2372.72 o 
  18  28   2   335730.69   326356.12  10747.07 o 
  20  28   2      158.66     2312.38   2441.72 o 
  22  28   2     1600.73      221.67   2687.98 o 
   0  30   2     2158.58    -1182.32   3583.52 o 
   2  30   2   401069.19   432244.75  15669.82 o 
   4  30   2      527.32      397.35   2658.86 o 
   6  30   2     7596.15    12813.52   4150.48 o 
   8  30   2     2007.43     3094.96   2776.67 o 
  10  30   2   725648.88   738096.44  23341.06 o 
  12  30   2      482.05     1120.33   2116.00 o 
  14  30   2   181434.36   177573.09   7384.07 o 
  16  30   2      955.29    -1508.02   2236.68 o 
  18  30   2    18008.50    22634.73   3695.43 o 
  20  30   2      907.13      892.73   2578.55 o 
   2  32   2   103009.67   108566.83   7257.89 o 
   4  32   2       42.50     -386.29   2686.38 o 
   6  32   2   484963.06   476416.50  16576.76 o 
   8  32   2       68.13     2418.77   3100.43 o 
  10  32   2    80448.13    83730.30   6851.50 o 
  12  32   2      780.79      892.43   2999.61 o 
  14  32   2   115231.47   114197.28   7926.34 o 
  16  32   2     2243.99     3169.83   3419.77 o 
   0  34   2       17.43    -2193.96   4083.20 o 
   2  34   2   147862.08   146090.20   8204.75 o 
   4  34   2     1305.54     2996.80   2986.31 o 
   6  34   2   436772.84   446124.62  16059.07 o 
   8  34   2      234.06      758.56   3168.84 o 
  10  34   2     2293.47     6216.76   3513.91 o 
  12  34   2     2058.83     5881.36   3468.97 o 
   2  36   2   206499.91   198824.98   9878.14 o 
   4  36   2       49.00      -37.95   3065.31 o 
   1   1   3   439682.53   448398.59   7671.92 o 
   3   1   3      747.93    10310.14    681.63 o 
   5   1   3   219605.47   226262.23   5653.33 o 
   7   1   3    63891.45    65782.91   2321.19 o 
   9   1   3   114876.46   109513.30   3662.25 o 
  11   1   3   240592.98   241076.22   5578.54 o 
  13   1   3    10443.84    11168.40   1024.60 o 
  15   1   3   541518.81   553310.50  10243.29 o 
  17   1   3   350635.09   342222.62   7294.58 o 
  19   1   3    77494.88    70958.48   2600.33 o 
  21   1   3    35285.97    32709.94   2061.68 o 
  23   1   3    74630.50    71434.65   2943.61 o 
  25   1   3    56338.96    57103.86   2966.80 o 
  27   1   3    67153.70    68497.03   3375.71 o 
  29   1   3   174889.19   175434.67   5425.05 o 
  31   1   3    39821.20    41239.28   3557.19 o 
  33   1   3     1796.58     2652.49   2442.87 o 
  35   1   3    14728.51    16269.28   3545.62 o 
   1   3   3   338760.81   347540.91   9095.27 o 
   3   3   3     1008.20     2184.27    385.55 o 
   5   3   3   245405.22   247876.14   6271.58 o 
   7   3   3    65830.44    66422.38   3192.11 o 
   9   3   3    59871.98    60743.22   1969.86 o 
  11   3   3   209164.22   209199.59   4972.41 o 
  13   3   3    57745.30    54047.73   1968.55 o 
  15   3   3   485865.06   498906.66   9406.46 o 
  17   3   3   408459.19   415442.09   8499.85 o 
  19   3   3   108692.48   105635.94   3284.50 o 
  21   3   3    36015.61    37000.33   3261.12 o 
  23   3   3    93817.57    87533.62   5770.20 o 
  25   3   3    21190.78    21524.03   1986.45 o 
  27   3   3    65370.73    59810.23   3432.45 o 
  29   3   3   223493.92   215809.84   7225.90 o 
  31   3   3    19261.38    20161.27   2757.26 o 
  33   3   3    13739.69    16742.76   2660.78 o 
  35   3   3    27225.79    28970.26   4330.24 o 
   1   5   3   440550.28   456006.75  16849.82 o 
   3   5   3     5203.16    14215.09   1280.03 o 
   5   5   3   176279.94   173625.89   3970.70 o 
   7   5   3    59615.62    60634.04   1818.41 o 
   9   5   3    86870.16    87878.02   2503.14 o 
  11   5   3   171440.91   166415.81   4153.97 o 
  13   5   3    44454.82    43156.29   1957.93 o 
  15   5   3   465164.59   470915.34   9040.58 o 
  17   5   3   337526.84   347565.97   9650.41 o 
  19   5   3    77748.56    76509.45   3451.05 o 
  21   5   3    39340.12    40771.41   2256.55 o 
  23   5   3    89429.41    86503.84   3219.91 o 
  25   5   3    26700.80    23868.60   2445.40 o 
  27   5   3    38987.68    38352.27   3192.89 o 
  29   5   3   221117.16   224712.98   7461.19 o 
  31   5   3    15611.94    16050.28   3216.09 o 
  33   5   3     9673.64     9504.34   2413.56 o 
  35   5   3    35485.51    37248.76   5656.93 o 
   1   7   3   384832.91   375410.22  10472.83 o 
   3   7   3     2143.58     5379.88   1389.57 o 
   5   7   3   197578.39   187553.20  13793.57 o 
   7   7   3    88839.68    90523.87   2135.24 o 
   9   7   3   130304.07   131568.89   3303.17 o 
  11   7   3   138840.19   136219.03   4005.90 o 
  13   7   3    28584.88    30200.69   1616.13 o 
  15   7   3   499005.22   516667.91  10262.96 o 
  17   7   3   252822.36   254102.59   5675.08 o 
  19   7   3    49984.50    49166.79   3591.57 o 
  21   7   3    16646.15    17848.27   2002.02 o 
  23   7   3    76431.59    66784.16   3566.82 o 
  25   7   3    67116.91    71847.11   4711.99 o 
  27   7   3    36290.36    34233.86   3111.57 o 
  29   7   3   190968.67   182008.22   6736.33 o 
  31   7   3    30633.93    31349.78   3327.95 o 
  33   7   3     3144.57     5564.89   2400.95 o 
  35   7   3    23088.18    19273.34   5778.34 o 
   1   9   3   229073.91   226493.47   7315.65 o 
   3   9   3     1571.36     1328.44    982.11 o 
   5   9   3   136700.73   127510.60   4716.45 o 
   7   9   3    24382.97    24310.96   2082.15 o 
   9   9   3   103805.96    98319.27   3197.43 o 
  11   9   3   220455.97   215201.25   5920.67 o 
  13   9   3     8100.70     9162.40   1087.90 o 
  15   9   3   361185.69   358208.75   7257.83 o 
  17   9   3   377185.72   379036.72  11632.40 o 
  19   9   3    68874.27    64308.61   3203.93 o 
  21   9   3    30408.85    33059.88   2676.79 o 
  23   9   3    69857.61    69643.52   6072.06 o 
  25   9   3    50201.89    43224.99   4419.90 o 
  27   9   3    62455.55    61195.64   4075.23 o 
  29   9   3   163392.61   174122.62   6611.76 o 
  31   9   3    30001.80    31238.32   3514.71 o 
  33   9   3     5554.90     4472.81   2312.24 o 
   1  11   3   165609.77   166844.56   6075.51 o 
   3  11   3     4682.60     3707.30   1493.68 o 
   5  11   3   226507.59   215447.64   7162.38 o 
   7  11   3    42760.18    46461.96   3854.11 o 
   9  11   3    26502.50    21862.55   2383.77 o 
  11  11   3   164024.55   151279.97   5829.37 o 
  13  11   3    23461.30    25485.42   1963.48 o 
  15  11   3   341104.34   324105.25   7266.31 o 
  17  11   3   265310.12   257067.36   6191.98 o 
  19  11   3   114653.44   116826.83   6578.14 o 
  21  11   3    35561.39    39149.48   4215.66 o 
  23  11   3    75169.55    71697.07   3925.29 o 
  25  11   3    11233.49    10592.70   2066.60 o 
  27  11   3    69150.02    68553.35   4338.60 o 
  29  11   3   130831.87   128660.93   5695.32 o 
  31  11   3    16501.27    21063.39   3026.81 o 
  33  11   3    14248.08    13595.94   2864.82 o 
   1  13   3   280701.72   270936.50   8971.28 o 
   3  13   3    12662.96    11709.05   2078.79 o 
   5  13   3    66450.09    63078.12   3662.06 o 
   7  13   3    46883.80    46660.48   8293.60 o 
   9  13   3    79783.33    77683.22   4102.40 o 
  11  13   3   101922.55   100344.84   4702.96 o 
  13  13   3    24599.35    21731.08   2666.96 o 
  15  13   3   335924.84   330986.84  18372.68 o 
  17  13   3   199434.55   187664.39   7711.97 o 
  19  13   3    41286.63    43200.88   2657.90 o 
  21  13   3    27714.03    25798.46   2292.78 o 
  23  13   3    41433.41    40482.69   3686.98 o 
  25  13   3    25440.44    25373.95   2541.01 o 
  27  13   3    31841.72    30631.71   2843.44 o 
  29  13   3   149404.66   154692.88   5657.02 o 
  31  13   3    21184.68    23625.41   2934.76 o 
  33  13   3     7397.63     7118.54   4168.73 o 
   1  15   3   171133.47   162961.41   6637.84 o 
   3  15   3     9219.75    13789.05   2269.69 o 
   5  15   3    72822.88    71757.63   5002.06 o 
   7  15   3    67105.72    60642.58   3894.52 o 
   9  15   3    71937.76    59020.96   4017.39 o 
  11  15   3    50427.19    48261.73   4927.01 o 
  13  15   3    46806.61    44128.64   3608.52 o 
  15  15   3   343842.62   347772.44  14702.30 o 
  17  15   3   151274.95   150730.88   5671.92 o 
  19  15   3    28954.43    28900.54   2939.04 o 
  21  15   3     1312.81     1642.27   1701.61 o 
  23  15   3    35829.92    37417.73   3552.31 o 
  25  15   3    44092.07    41610.03   3876.75 o 
  27  15   3    26434.35    26655.44   3390.97 o 
  29  15   3   160856.86   153055.36   6809.67 o 
  31  15   3    29549.37    33870.05   4149.04 o 
   1  17   3    95672.40    91514.33   8169.82 o 
   3  17   3     1623.48     1505.45   1754.19 o 
   5  17   3    64156.45    63913.87   5604.92 o 
   7  17   3     7388.83     6294.71   2023.49 o 
   9  17   3    62376.56    48183.83   3941.32 o 
  11  17   3   128901.57   118035.40   5634.64 o 
  13  17   3     1827.06     4032.13   1979.58 o 
  15  17   3   158371.12   148023.17   5570.28 o 
  17  17   3   246952.86   242084.47   7699.14 o 
  19  17   3    39880.38    37104.50   3407.36 o 
  21  17   3    28822.71    28693.50   3199.76 o 
  23  17   3    62126.01    55934.10   4395.07 o 
  25  17   3    29141.08    28261.54   3396.55 o 
  27  17   3    33418.99    30010.07   3722.75 o 
  29  17   3   101839.25   108683.19   6324.01 o 
  31  17   3    15036.37    14944.85   5814.59 o 
   1  19   3    56405.82    56801.27   8945.98 o 
   3  19   3    10336.81    15045.28   2883.03 o 
   5  19   3   175287.59   171306.77   7209.46 o 
   7  19   3    27731.61    27054.46   3214.84 o 
   9  19   3    30107.29    29289.52   3400.12 o 
  11  19   3    87756.95    77412.30   4929.82 o 
  13  19   3    29322.23    28025.87   4730.51 o 
  15  19   3   150131.02   138448.39   5582.93 o 
  17  19   3   133665.70   121653.77   5344.78 o 
  19  19   3    66526.55    54779.87   4066.13 o 
  21  19   3    32606.46    23751.82   3907.66 o 
  23  19   3    66703.94    68825.22   4866.96 o 
  25  19   3    11413.98    13636.11   2851.32 o 
  27  19   3    36588.78    37303.37   4156.61 o 
  29  19   3    81698.25    88795.55   6044.19 o 
   1  21   3   149104.62   153532.25   7033.81 o 
   3  21   3     9654.52     9498.57   2445.41 o 
   5  21   3    24607.40    26233.45   3425.59 o 
   7  21   3    23433.78    19159.64   3022.87 o 
   9  21   3    60537.36    61065.64   4738.64 o 
  11  21   3    45340.33    44292.37   4258.13 o 
  13  21   3    21268.63    17725.14   2614.77 o 
  15  21   3   191922.75   184898.16   6876.41 o 
  17  21   3   101841.14    93841.35   9418.04 o 
  19  21   3    24430.64    24366.16   3134.14 o 
  21  21   3    14910.25    13316.16   2630.93 o 
  23  21   3    12981.94    15377.67   3598.69 o 
  25  21   3    17530.64    18065.48   3328.52 o 
  27  21   3    16689.03    19369.95   3515.79 o 
   1  23   3    91583.39    87333.30   5872.12 o 
   3  23   3     6316.39     7017.39   2559.51 o 
   5  23   3    27265.08    21736.79   3358.38 o 
   7  23   3    47650.76    51702.36   4645.55 o 
   9  23   3    32517.93    30532.66   4724.48 o 
  11  23   3    16100.98    14509.73   3024.26 o 
  13  23   3    23992.19    26893.19   3106.92 o 
  15  23   3   214757.17   205207.80   7430.62 o 
  17  23   3    41752.43    37866.77   3731.82 o 
  19  23   3    20039.29    18938.92   2905.09 o 
  21  23   3     1270.11     3224.30   2322.11 o 
  23  23   3    10338.34    11917.09   2854.29 o 
  25  23   3    22490.79    22578.06   3697.15 o 
  27  23   3    14536.84    15076.13   4223.55 o 
   1  25   3    30345.95    33002.35   4142.33 o 
   3  25   3     5155.98     5418.27   2718.19 o 
   5  25   3    33219.37    30021.53   4016.42 o 
   7  25   3    13767.95    13066.15   3151.14 o 
   9  25   3    40926.00    49170.77   4831.98 o 
  11  25   3    79659.45    76885.18   4717.70 o 
  13  25   3     2682.40     4986.12   2301.44 o 
  15  25   3    60770.25    61657.58   4569.85 o 
  17  25   3   119306.84   126081.20   6123.03 o 
  19  25   3    19045.74    17935.74   3054.95 o 
  21  25   3    26107.70    29102.20   3730.19 o 
  23  25   3    28774.38    26170.74   4421.42 o 
  25  25   3    13563.69    12868.74   3355.56 o 
   1  27   3     5943.06     9752.39   3076.44 o 
   3  27   3     4644.46     3366.06   2615.86 o 
   5  27   3    75646.89    74917.44   5923.21 o 
   7  27   3    12297.89    10771.55   4047.04 o 
   9  27   3    20325.98    21897.77   3839.61 o 
  11  27   3    40143.16    42779.39   4051.08 o 
  13  27   3    16807.91    17989.41   2999.72 o 
  15  27   3    55255.27    50494.36   4363.73 o 
  17  27   3    80238.02    71910.08   5143.25 o 
  19  27   3    36699.64    31871.18   3891.84 o 
  21  27   3    12004.44    10484.03   3204.21 o 
  23  27   3    36320.21    33439.70   4349.75 o 
   1  29   3    68412.91    61274.14   5600.87 o 
   3  29   3     6633.19     7612.44   3443.47 o 
   5  29   3     7647.05     8649.02   3019.74 o 
   7  29   3     6311.53     7735.14   3108.60 o 
   9  29   3    30900.20    34716.91   3778.08 o 
  11  29   3    12647.76    10961.02   2887.36 o 
  13  29   3    12028.80    11954.44   2963.09 o 
  15  29   3    83479.52    82857.41   5486.88 o 
  17  29   3    42081.70    45170.23   4421.64 o 
  19  29   3    15027.44    14381.65   3286.57 o 
  21  29   3     4668.18     4495.22   3480.01 o 
   1  31   3    49432.66    44734.66   5142.97 o 
   3  31   3     2153.42     3701.11   2927.96 o 
   5  31   3    19061.76    19029.55   3886.07 o 
   7  31   3    32556.25    30941.79   4719.87 o 
   9  31   3    31317.59    36997.52   4973.32 o 
  11  31   3     7160.37     8525.41   3460.26 o 
  13  31   3    16603.70    16684.67   3251.12 o 
  15  31   3    99477.86   102470.08   6136.10 o 
  17  31   3     8279.28    10657.54   3136.77 o 
   1  33   3    10019.62    10941.62   3502.69 o 
   3  33   3     4683.52     5194.20   3161.64 o 
   5  33   3    18386.64    23044.93   4238.02 o 
   7  33   3     7373.44     7174.34   3325.20 o 
   9  33   3    23836.85    26633.54   4639.93 o 
  11  33   3    45117.56    43543.59   5529.14 o 
  13  33   3     2532.73    10899.02   8611.43 o 
   1  35   3     1373.71      -58.02   3010.62 o 
   3  35   3     6051.84     4772.76   3400.01 o 
   5  35   3    37401.96    50557.96   5761.35 o 
   7  35   3     2712.22     5556.40   3468.43 o 
   9  35   3     6750.71    12108.68   4127.86 o 
   4   0   4  1288515.75  1450217.38  45598.45 o 
   8   0   4   206198.70   222377.55   8444.72 o 
  12   0   4 10268569.00 10160374.00 330470.94 o 
  16   0   4  1326650.00  1327351.62  32553.11 o 
  20   0   4  2076961.75  2053604.25  73237.48 o 
  24   0   4   242934.52   243950.75   8874.55 o 
  28   0   4   955861.94   934055.50  26720.02 o 
  32   0   4    75337.59    81660.25   8097.73 o 
   2   2   4      326.95      353.72    563.15 o 
   4   2   4  1274543.12  1364568.25  25698.69 o 
   6   2   4      361.00     3663.66   1742.99 o 
   8   2   4     4557.78    28889.68   2133.20 o 
  10   2   4      281.30      135.61    615.53 o 
  12   2   4   217670.52   215241.95   5391.24 o 
  14   2   4      215.67     -470.13    601.10 o 
  16   2   4    16951.26    25881.57   5681.81 o 
  18   2   4      909.98      389.87    734.31 o 
  20   2   4    32690.51    28651.77   1908.58 o 
  22   2   4       50.27     1267.89    946.57 o 
  24   2   4   119759.47   115817.35   3979.95 o 
  26   2   4      460.55      317.63   1104.46 o 
  28   2   4     8987.46     7533.61   1861.92 o 
  30   2   4       80.57     -648.79   1539.72 o 
  32   2   4    56756.46    58349.82   4241.55 o 
  34   2   4      170.27      400.31   2209.98 o 
   0   4   4   475343.72   457613.66  17538.81 o 
   2   4   4      308.55     3692.23    824.20 o 
   4   4   4 17561362.00 14974783.00 286221.72 o 
   6   4   4       16.23      158.84    425.83 o 
   8   4   4   263203.09   274207.75   9161.90 o 
  10   4   4      183.03     1677.05    619.37 o 
  12   4   4   889572.06   922429.69  18842.28 o 
  14   4   4      234.84      376.85    636.54 o 
  16   4   4   732882.50   749332.50  14142.54 o 
  18   4   4       24.25      174.44    925.38 o 
  20   4   4  1953871.88  1954035.25  48304.30 o 
  22   4   4       64.35     -660.23    848.27 o 
  24   4   4   531730.12   515694.91  10779.63 o 
  26   4   4      109.24      332.36   1232.61 o 
  28   4   4   672706.50   635770.50  15522.22 o 
  30   4   4       38.65     -410.91   1571.45 o 
  32   4   4   196495.36   197358.53   7292.03 o 
  34   4   4        5.48     -478.11   1930.45 o 
   2   6   4      202.61     4730.03   1032.52 o 
   4   6   4  1064643.88  1086152.75  21479.79 o 
   6   6   4      580.17     9392.61    839.54 o 
   8   6   4    61711.98    63151.85   1862.41 o 
  10   6   4      286.61     1913.26    571.01 o 
  12   6   4   317022.38   330970.19   9224.84 o 
  14   6   4      411.09      899.71    663.52 o 
  16   6   4   187188.88   200879.91   5553.85 o 
  18   6   4      749.05     1663.53    813.57 o 
  20   6   4   175956.97   170562.70   4685.15 o 
  22   6   4       80.52      -93.51   1045.13 o 
  24   6   4   251999.38   252690.64   7656.44 o 
  26   6   4       37.27     -415.96   1192.49 o 
  28   6   4    74535.54    74288.41   4296.27 o 
  30   6   4      483.46      644.78   1693.47 o 
  32   6   4   106420.66   103288.86   5422.62 o 
  34   6   4      322.07     2316.33   2139.19 o 
   0   8   4  2873364.75  2931028.00 101033.98 o 
   2   8   4       96.06      880.23   1149.41 o 
   4   8   4  1166574.75  1201195.12  29839.02 o 
   6   8   4      860.38      514.36    822.79 o 
   8   8   4  5210995.00  5352834.50 100402.95 o 
  10   8   4      390.09     1804.91    473.37 o 
  12   8   4  1668884.50  1743787.12  28858.78 o 
  14   8   4        5.86     -203.07    645.29 o 
  16   8   4  5440203.00  5602873.00  91929.52 o 
  18   8   4       61.03      781.78    940.14 o 
  20   8   4    48408.73    48312.74   2920.24 o 
  22   8   4      317.38     -322.24   1020.09 o 
  24   8   4   202737.09   198188.28   6576.89 o 
  26   8   4      316.99      675.14   1379.89 o 
  28   8   4    84141.73    85900.25   4580.20 o 
  30   8   4      360.63     -714.51   1755.68 o 
  32   8   4    85095.97    84661.16   5211.05 o 
  34   8   4        3.96    -1397.84   2021.20 o 
   2  10   4      356.40      325.89    965.18 o 
   4  10   4   837481.38   846036.38  21565.68 o 
   6  10   4      404.97     -227.99   1032.54 o 
   8  10   4     2326.28     3479.98   1284.23 o 
  10  10   4       35.82      524.17    721.95 o 
  12  10   4   148646.11   141598.44   4400.07 o 
  14  10   4       27.49      126.82    785.69 o 
  16  10   4     4913.58     5677.40   1188.35 o 
  18  10   4     2479.82     2255.69   1128.92 o 
  20  10   4    23890.95    26782.55   3944.91 o 
  22  10   4     1514.70      665.86   1166.77 o 
  24  10   4    92154.59    96913.77   4703.61 o 
  26  10   4      153.96    -1229.10   1264.26 o 
  28  10   4     8260.61     9732.03   2210.16 o 
  30  10   4       51.10     1441.57   2997.21 o 
  32  10   4    49253.63    55149.87   4525.89 o 
  34  10   4      204.93     1483.29   2735.30 o 
   0  12   4  6832472.00  6868581.00 227826.14 o 
   2  12   4      393.73      954.28   1150.58 o 
   4  12   4  1704859.75  1732551.50  42194.23 o 
   6  12   4      587.03     -185.46    999.33 o 
   8  12   4  2652257.00  2635559.00  66249.95 o 
  10  12   4      379.67     -225.52   1045.87 o 
  12  12   4   667731.00   640804.88  18210.08 o 
  14  12   4     1548.00      923.89   1034.84 o 
  16  12   4   565542.81   583801.81  21810.27 o 
  18  12   4       71.40     1407.00   1027.34 o 
  20  12   4    58484.46    57048.13   2864.30 o 
  22  12   4      168.19      573.00   1147.96 o 
  24  12   4  2198679.75  2240142.50  39995.34 o 
  26  12   4      324.40     1507.63   1423.36 o 
  28  12   4     1669.04     3865.78   1745.46 o 
  30  12   4      124.73     1233.09   1739.04 o 
  32  12   4   821894.81   844633.25  20858.56 o 
   2  14   4      267.00      594.06   1378.78 o 
   4  14   4   589075.06   566929.94  22695.46 o 
   6  14   4     2091.25     3300.22   1508.23 o 
   8  14   4     7680.31     6134.37   2060.08 o 
  10  14   4      273.58      559.39   1322.82 o 
  12  14   4   123895.47   111098.90   5230.51 o 
  14  14   4     1707.35     1417.65   1503.97 o 
  16  14   4    26420.11    30168.92   6784.75 o 
  18  14   4     3915.53     2745.03   1456.87 o 
  20  14   4    29231.52    28253.58   2352.01 o 
  22  14   4       35.54     -666.37   1134.11 o 
  24  14   4    98822.62   102372.66   4693.98 o 
  26  14   4      329.00     1227.98   1516.57 o 
  28  14   4     6411.35     7740.43   2092.74 o 
  30  14   4     2316.52     3328.64   1921.48 o 
  32  14   4    39303.00    39806.87   7924.80 o 
   0  16   4  2343320.75  2369482.75  87738.65 o 
   2  16   4      681.85       11.86   1581.44 o 
   4  16   4  1128152.38  1169672.25  30628.53 o 
   6  16   4      732.09      425.51   1628.67 o 
   8  16   4  4102722.00  4183199.00 122627.19 o 
  10  16   4      303.83      280.13   1471.32 o 
  12  16   4   574143.56   560768.25  25717.88 o 
  14  16   4      280.91      957.40   1645.61 o 
  16  16   4  4198313.50  4235526.00 103311.54 o 
  18  16   4       36.19    -1227.08   1547.22 o 
  20  16   4      249.02      895.60   1722.37 o 
  22  16   4      413.27      888.63   1673.96 o 
  24  16   4   278730.31   272693.53   9047.62 o 
  26  16   4     1689.00     3524.40   2037.88 o 
  28  16   4    38028.39    47038.50   5864.82 o 
  30  16   4      325.34     2358.51   2449.97 o 
   2  18   4      289.23     -775.63   1800.06 o 
   4  18   4   401841.38   339182.06  12335.71 o 
   6  18   4      393.69     1426.96   1783.51 o 
   8  18   4    28826.59    26091.29   8327.38 o 
  10  18   4       32.36      263.11   1612.16 o 
  12  18   4   144535.98   137301.88  10136.98 o 
  14  18   4       43.79    -1512.85   1585.20 o 
  16  18   4    83652.58    76974.17   4474.95 o 
  18  18   4     5908.91    10065.74   2218.44 o 
  20  18   4   110465.95   109659.53   5458.54 o 
  22  18   4     1840.27     4129.54   2095.00 o 
  24  18   4   131203.36   136748.08   6313.15 o 
  26  18   4      742.26     2065.12   2243.03 o 
  28  18   4    52143.04    54799.57   4898.64 o 
  30  18   4      428.64      431.05   2580.04 o 
   0  20   4   549079.75   517757.81  22690.29 o 
   2  20   4      349.16       38.85   1809.80 o 
   4  20   4  3850018.75  4092298.25  99907.28 o 
   6  20   4     1098.09      244.96   1855.68 o 
   8  20   4    73992.51    63465.40   4797.39 o 
  10  20   4     1570.22      981.78   1912.85 o 
  12  20   4   138557.47   121670.18   6828.27 o 
  14  20   4      919.04      597.09   2036.05 o 
  16  20   4    90558.45    91290.16   4992.19 o 
  18  20   4      779.69      323.55   1832.39 o 
  20  20   4   589340.44   577949.50  19958.71 o 
  22  20   4        5.73     -353.09   1949.56 o 
  24  20   4   384996.69   380800.47  21139.82 o 
  26  20   4       69.97    -2057.21   2057.21 o 
  28  20   4   215504.69   215834.38   8765.08 o 
   2  22   4      589.60      477.15   1896.33 o 
   4  22   4   264481.25   258696.92  10065.87 o 
   6  22   4     1953.60     -350.46   1944.20 o 
   8  22   4     1515.54     1165.05   2149.40 o 
  10  22   4      874.72     1163.96   2043.02 o 
  12  22   4    52167.94    49040.24   8072.57 o 
  14  22   4      990.54       30.70   2090.05 o 
  16  22   4     3235.38     2142.29   2052.69 o 
  18  22   4     2165.11      560.50   1999.18 o 
  20  22   4    10460.39     8956.91   2502.23 o 
  22  22   4      482.19     1269.59   2159.42 o 
  24  22   4    52121.04    56673.28   4888.67 o 
  26  22   4       21.65    -1090.61   2425.37 o 
   0  24   4   122313.06   111295.93   8773.35 o 
   2  24   4      670.97    -1679.82   2096.42 o 
   4  24   4   320249.94   306019.72  11749.08 o 
   6  24   4      564.74     1612.84   2531.36 o 
   8  24   4    62977.80    68754.48   5515.61 o 
  10  24   4       26.25      360.86   2154.62 o 
  12  24   4  2304797.75  2303487.50  59686.18 o 
  14  24   4      714.66     1117.44   2034.50 o 
  16  24   4   370953.69   362149.66  10999.45 o 
  18  24   4      314.25    -1016.64   2434.52 o 
  20  24   4   580678.44   560130.12  16675.95 o 
  22  24   4      218.39    -1363.70   2197.19 o 
  24  24   4    45431.02    54180.93   5051.62 o 
   2  26   4      355.56      636.97   2488.61 o 
   4  26   4   170610.88   163775.14   8123.86 o 
   6  26   4      187.81     4197.93   2800.72 o 
   8  26   4     4788.10     4798.96   2861.36 o 
  10  26   4      247.84     -297.82   2379.76 o 
  12  26   4    45462.52    41653.00   4840.06 o 
  14  26   4       87.25      124.55   2297.69 o 
  16  26   4    14010.20    16585.60   4564.35 o 
  18  26   4     7329.45     6452.67   2546.70 o 
  20  26   4    30208.65    26563.44   3669.28 o 
  22  26   4     1221.69      596.14   2462.35 o 
  24  26   4    44093.65    42539.26   8363.98 o 
   0  28   4    19541.34    23149.90   5510.14 o 
   2  28   4      436.28     -185.73   2509.43 o 
   4  28   4  2555224.75  2701502.50  68443.34 o 
   6  28   4      461.02      615.63   2753.18 o 
   8  28   4    89263.17    89398.29   6597.85 o 
  10  28   4      842.16     -175.10   2629.04 o 
  12  28   4   337733.69   335124.47  18791.57 o 
  14  28   4     1121.60      669.93   2215.26 o 
  16  28   4   151835.34   148075.80   6848.31 o 
  18  28   4      449.11      240.01   2322.92 o 
  20  28   4   564546.00   549137.25  15802.38 o 
  22  28   4       88.09     1011.66   4899.84 o 
   2  30   4      627.36     3520.56   2927.44 o 
   4  30   4   106593.94   120623.77   7417.48 o 
   6  30   4     1835.92     1540.62   2852.69 o 
   8  30   4    12708.62    13999.53   3647.81 o 
  10  30   4      895.02     2150.85   2344.57 o 
  12  30   4    40375.79    37609.98   4091.28 o 
  14  30   4     1139.25    -2182.75   2182.75 o 
  16  30   4    35011.54    42144.65   4393.51 o 
  18  30   4     1342.07     -666.66   2592.41 o 
   0  32   4   182191.98   207511.02  13950.42 o 
   2  32   4      140.71     2086.25   2933.89 o 
   4  32   4     6195.78     2783.88   3083.50 o 
   6  32   4      698.43     -840.45   2823.51 o 
   8  32   4   378721.94   369552.12  14322.61 o 
  10  32   4      163.04    -2322.47   2834.67 o 
  12  32   4   320990.03   327498.56  13579.20 o 
  14  32   4       53.59      704.84   2544.65 o 
  16  32   4   528728.06   544173.06  46015.70 o 
   2  34   4      376.58    -2701.46   2701.46 o 
   4  34   4    67961.09    67647.04   6539.71 o 
   6  34   4        2.26    -2221.09   3150.77 o 
   8  34   4      492.83     -373.61   3230.77 o 
  10  34   4      140.33    -1080.73   3266.29 o 
   0  36   4   482668.69   457416.12  23810.63 o 
   1   1   5   109884.58   110908.38   2345.76 o 
   3   1   5   194782.77   200053.55   3828.99 o 
   5   1   5    10407.48    11110.53    840.45 o 
   7   1   5  1117026.38  1140861.25  27461.06 o 
   9   1   5   183956.91   185279.00   5276.93 o 
  11   1   5    24266.55    23661.73   1603.04 o 
  13   1   5   124457.72   120433.16   4225.84 o 
  15   1   5    12472.58    14431.14   1571.14 o 
  17   1   5   218891.00   218933.34   5231.76 o 
  19   1   5    89853.68    85044.00   2904.03 o 
  21   1   5    28981.37    30144.76   2000.55 o 
  23   1   5    14470.34    13549.89   1562.00 o 
  25   1   5     6470.32     5880.23   1460.28 o 
  27   1   5   103608.75    96286.52   3814.46 o 
  29   1   5    22635.61    28500.71   2871.18 o 
  31   1   5    26954.91    26287.85   3685.15 o 
  33   1   5    20260.10    22159.62   3528.84 o 
   1   3   5   109509.12   105397.03   3706.73 o 
   3   3   5   198618.33   196948.75   4395.49 o 
   5   3   5    26089.67    30247.15   1230.26 o 
   7   3   5  1256443.00  1289189.00  30520.14 o 
   9   3   5   176620.69   173886.61   5060.18 o 
  11   3   5    66583.59    65987.01   2657.34 o 
  13   3   5   152251.16   147362.19   4097.65 o 
  15   3   5    29195.18    27457.86   1753.15 o 
  17   3   5   217700.64   209955.06   5055.31 o 
  19   3   5    95606.20    96937.41   3170.66 o 
  21   3   5    28246.73    27469.92   1935.64 o 
  23   3   5    12690.44    12283.53   1511.77 o 
  25   3   5    12457.08    10862.14   1799.56 o 
  27   3   5   151562.28   150247.38   5719.98 o 
  29   3   5    34447.91    35770.77   3225.90 o 
  31   3   5     8814.47     9553.89   2270.85 o 
  33   3   5     4023.38     8630.63   2831.07 o 
   1   5   5    68406.83    65152.02   3003.64 o 
   3   5   5   105842.39   100292.59   4702.82 o 
   5   5   5     3157.13     4475.72    606.04 o 
   7   5   5  1079026.25  1106965.25  21716.96 o 
   9   5   5   174460.19   170735.52   4348.19 o 
  11   5   5    58778.68    55338.41   2405.02 o 
  13   5   5   118351.12   115395.74   3689.18 o 
  15   5   5    14909.03    17970.55   1455.70 o 
  17   5   5   209694.27   207169.25   5017.58 o 
  19   5   5    47991.04    49499.78   2234.46 o 
  21   5   5    39372.48    40217.05   3090.45 o 
  23   5   5    10089.54     9900.35   1735.97 o 
  25   5   5     9655.71     9062.53   1798.69 o 
  27   5   5   118893.89   115189.53   5784.16 o 
  29   5   5    42420.85    39819.00   3408.27 o 
  31   5   5    11004.12    10557.86   2334.27 o 
  33   5   5     3525.19     2865.77   2085.42 o 
   1   7   5    81006.12    69021.52   3967.47 o 
   3   7   5   142020.89   141883.59   5902.64 o 
   5   7   5     5619.07     4583.72   1182.34 o 
   7   7   5  1094379.38  1108542.12  22113.04 o 
   9   7   5   178828.77   179548.47   3814.27 o 
  11   7   5    13670.76    14839.55   1002.38 o 
  13   7   5    91856.14    89883.36   3773.13 o 
  15   7   5    31406.79    32687.18   1811.25 o 
  17   7   5   187368.06   183181.05   6510.57 o 
  19   7   5    58906.48    56870.98   3538.17 o 
  21   7   5    49260.71    44237.57   4620.98 o 
  23   7   5    17173.41    14805.31   2023.64 o 
  25   7   5     9642.65    12698.62   1976.19 o 
  27   7   5    87059.78    97338.30   4567.10 o 
  29   7   5    36985.89    40069.03   3498.79 o 
  31   7   5    33165.79    39850.61   3705.22 o 
  33   7   5    15456.08    18151.30   2950.04 o 
   1   9   5    59357.53    55129.49   5887.00 o 
   3   9   5   199879.38   193987.20   6653.48 o 
   5   9   5    20627.53    22704.84   2201.27 o 
   7   9   5   795753.56   784307.62  20633.51 o 
   9   9   5   132119.73   129454.66   3815.70 o 
  11   9   5    59140.49    56247.16   2565.12 o 
  13   9   5   129086.86   128606.68   4015.02 o 
  15   9   5    10451.92    12108.16   1828.18 o 
  17   9   5   210022.00   208850.27   6011.70 o 
  19   9   5   105264.25   105594.45   4088.23 o 
  21   9   5    16431.96    19372.22   2249.45 o 
  23   9   5     6776.59     8211.90   1675.22 o 
  25   9   5     9773.10    11295.84   1992.88 o 
  27   9   5   106929.80   102201.95   4957.29 o 
  29   9   5    20055.85    20131.08   2844.23 o 
  31   9   5    23539.35    25102.69   3174.29 o 
  33   9   5    15017.14    19213.67   3048.44 o 
   1  11   5   122656.92   117697.86   5133.00 o 
   3  11   5   138154.48   127462.80   5294.20 o 
   5  11   5    30480.88    30154.65   2659.77 o 
   7  11   5   738490.75   729213.38  19592.32 o 
   9  11   5    90519.75    83619.10   4064.16 o 
  11  11   5    43182.81    37945.14   2161.07 o 
  13  11   5   117232.02   114097.66   3936.80 o 
  15  11   5     9297.20    12779.63   2245.73 o 
  17  11   5   160195.88   158877.05   5081.02 o 
  19  11   5    75410.02    68988.03   3052.86 o 
  21  11   5    11619.86    10523.64   1606.05 o 
  23  11   5    17015.69    18214.57   2007.41 o 
  25  11   5    10577.88     9047.66   1743.80 o 
  27  11   5   134675.09   139481.44   5081.14 o 
  29  11   5    16460.73    15521.21   2347.11 o 
  31  11   5     5162.92     6191.80   2061.92 o 
  33  11   5     3796.12     4352.02   3028.01 o 
   1  13   5    37502.62    35259.95   3101.42 o 
   3  13   5    65615.30    57320.77   3651.55 o 
   5  13   5     1098.86     -937.62   1025.38 o 
   7  13   5   603571.50   577554.62  16734.35 o 
   9  13   5   133858.50   123746.27   5447.07 o 
  11  13   5    18357.34    16620.48   2627.20 o 
  13  13   5    85756.16    85059.42   4485.45 o 
  15  13   5    11724.20    12964.41   2198.55 o 
  17  13   5   117715.88   118347.30   5253.72 o 
  19  13   5    20272.34    20157.60   1960.28 o 
  21  13   5    22011.71    22868.21   2184.03 o 
  23  13   5     6674.09     9355.88   1712.63 o 
  25  13   5      655.58     2503.27   1398.14 o 
  27  13   5    66929.19    71843.11   4053.11 o 
  29  13   5    26226.07    26896.41   2909.37 o 
  31  13   5     7815.21    10188.22   2379.46 o 
   1  15   5    39950.61    34007.13   3367.07 o 
   3  15   5    86578.05    87073.05   4719.44 o 
   5  15   5     2911.56      628.88   1488.68 o 
   7  15   5   737859.62   739691.81  20505.82 o 
   9  15   5   130933.67   116045.46   5471.93 o 
  11  15   5     3244.24     3831.79   1545.77 o 
  13  15   5    51183.84    51246.16   5225.56 o 
  15  15   5    40559.36    39893.93   3711.61 o 
  17  15   5    94827.42    89190.42   5167.50 o 
  19  15   5    50175.57    48126.08   4385.09 o 
  21  15   5    42086.76    39639.65   3542.16 o 
  23  15   5     2930.15     2509.55   1921.86 o 
  25  15   5     3981.68     4135.40   2111.70 o 
  27  15   5    65549.62    66818.45   4967.57 o 
  29  15   5    28119.64    28424.01   3692.22 o 
  31  15   5    22186.04    18040.16   3412.45 o 
   1  17   5    38743.16    36307.23   3763.36 o 
   3  17   5    88807.97    91648.73   5255.06 o 
   5  17   5     9210.47     5515.22   2023.68 o 
   7  17   5   304613.94   294936.97  10294.26 o 
   9  17   5    42411.43    34158.59   3520.51 o 
  11  17   5    40685.61    34070.22   3536.65 o 
  13  17   5    70929.25    70394.84   4785.15 o 
  15  17   5     5593.90     4489.81   2000.30 o 
  17  17   5   160008.22   145171.00   7082.86 o 
  19  17   5    47734.55    45147.95   6292.46 o 
  21  17   5    10629.04    10568.20   2299.53 o 
  23  17   5    12861.59     7258.76   2336.07 o 
  25  17   5    10608.93    12242.19   3497.49 o 
  27  17   5    64600.38    58945.65   4919.20 o 
  29  17   5    12880.16    10411.21   3012.58 o 
   1  19   5    97933.80    99668.02   5616.07 o 
   3  19   5    94306.28    87659.93   5364.07 o 
   5  19   5    28016.02    24217.88   3326.13 o 
   7  19   5   337922.34   322711.28  11354.75 o 
   9  19   5    33407.61    30924.80   3642.49 o 
  11  19   5    27360.29    23251.54   3828.23 o 
  13  19   5    82712.65    79113.05   5381.11 o 
  15  19   5     2026.34     1129.79   2059.03 o 
  17  19   5   116366.26   106878.44   6671.61 o 
  19  19   5    46279.12    52868.82   6946.13 o 
  21  19   5     8492.93     8579.63   2369.80 o 
  23  19   5    15743.69    20745.53   3456.98 o 
  25  19   5    15213.95    18783.37   3248.16 o 
  27  19   5    94365.97    97189.18   6170.98 o 
  29  19   5    12636.44     8137.57   3683.53 o 
   1  21   5    13093.89    11714.63   2784.15 o 
   3  21   5    41698.95    43007.48   8523.33 o 
   5  21   5      722.16     3060.00   2170.64 o 
   7  21   5   342674.25   340084.69  12082.71 o 
   9  21   5    96437.92    92723.54   5604.71 o 
  11  21   5    14925.69    15642.70   3077.24 o 
  13  21   5    51500.30    45971.80   4634.56 o 
  15  21   5    16379.79    12583.09   3059.47 o 
  17  21   5    54808.12    55059.98   4344.24 o 
  19  21   5    14530.50    15399.65   2862.20 o 
  21  21   5    15414.56    13928.20   2714.75 o 
  23  21   5     2745.80     4720.04   2434.19 o 
  25  21   5       27.40     1766.23   2450.78 o 
  27  21   5    43271.49    40693.05   4625.06 o 
   1  23   5    13999.40    14672.87   5802.54 o 
   3  23   5    29707.05    28356.96   3878.85 o 
   5  23   5      256.60     1856.07   2274.26 o 
   7  23   5   364748.78   367036.25  13072.99 o 
   9  23   5    78939.91    77731.99  10501.65 o 
  11  23   5     4838.89     5827.90   2657.70 o 
  13  23   5    21322.90    18204.94   3425.55 o 
  15  23   5    31867.67    29344.87   4213.58 o 
  17  23   5    31541.52    32664.33   3680.78 o 
  19  23   5    20122.98    20278.17   3185.38 o 
  21  23   5    24255.72    24185.97   3513.56 o 
  23  23   5     1862.25     3613.14   2442.00 o 
  25  23   5      217.98     -831.61   2576.37 o 
   1  25   5    31248.07    28286.13   4189.33 o 
   3  25   5    53706.36    53660.39   5275.36 o 
   5  25   5     2625.87     6215.43   2739.34 o 
   7  25   5    82948.12    80853.55   6127.81 o 
   9  25   5    16504.86    10721.52   3270.82 o 
  11  25   5    15817.46    19090.62   3719.43 o 
  13  25   5    49489.46    47960.94   5241.48 o 
  15  25   5     3161.85     1576.14   2600.92 o 
  17  25   5    86819.70    88842.28   5684.55 o 
  19  25   5    23540.73    24126.67   3506.63 o 
  21  25   5     1132.80     3899.02   2786.40 o 
  23  25   5     6443.78     5449.46   2948.47 o 
   1  27   5    58437.78    57316.35   5599.39 o 
   3  27   5    57533.04    60725.86   5677.94 o 
   5  27   5    19113.39    15089.72   3575.08 o 
   7  27   5   135020.25   146910.16   8019.70 o 
   9  27   5     9561.13     8869.56   3343.32 o 
  11  27   5    15059.88    11320.34   3411.77 o 
  13  27   5    39973.38    38562.52   4128.38 o 
  15  27   5      673.86     1976.76   2191.51 o 
  17  27   5    61600.14    63814.98   6088.23 o 
  19  27   5    31059.02    31830.73   3972.26 o 
  21  27   5     3261.23     4874.90   2934.77 o 
   1  29   5     2738.01     5257.70   2831.05 o 
   3  29   5    11126.47     7232.13   3319.57 o 
   5  29   5     4919.57     5282.87   3607.98 o 
   7  29   5   132064.19   133129.22   7867.50 o 
   9  29   5    40132.22    42073.86   5901.10 o 
  11  29   5    12617.78    11066.64   3803.22 o 
  13  29   5    15931.82    15556.52   3203.36 o 
  15  29   5     5823.06     3678.97   2603.00 o 
  17  29   5    24820.63    21940.07   3711.78 o 
  19  29   5     2390.01     3326.38   2800.61 o 
   1  31   5     8021.53     9660.80   3340.45 o 
   3  31   5    15452.19    20010.75   4197.54 o 
   5  31   5      964.10      668.70   2958.27 o 
   7  31   5   161741.41   175483.02   9267.49 o 
   9  31   5    41924.12    41474.79   9497.87 o 
  11  31   5     4389.25     4755.82   2655.59 o 
  13  31   5    18129.78    22299.74   3589.58 o 
  15  31   5    18099.04    19314.54   3729.13 o 
  17  31   5    18304.30    20442.96   6180.43 o 
   1  33   5    10316.01     8227.95   5887.55 o 
   3  33   5    36068.21    40397.71   5397.07 o 
   5  33   5     4407.97     5772.30   3529.45 o 
   7  33   5    35347.45    40674.03   6120.24 o 
   9  33   5     9563.24     7989.84   3903.50 o 
  11  33   5    18718.62    19530.55   4691.30 o 
   1  35   5    25991.55    39980.55  11300.93 o 
   3  35   5    30027.27    32228.48   5089.21 o 
   5  35   5    12453.41    10683.78   4723.51 o 
   2   0   6   556776.38   555995.94  15654.66 o 
   6   0   6  2415456.25  2508535.50  81974.21 o 
  10   0   6  1126644.12  1153760.12  39169.11 o 
  14   0   6  2700381.00  2717679.00  92609.95 o 
  18   0   6   155078.47   149921.22   5553.61 o 
  22   0   6   544828.56   526947.00  15765.05 o 
  26   0   6    79763.49    68337.91   4627.19 o 
  30   0   6   416613.75   424582.22  20137.27 o 
  34   0   6   164371.14   171276.47  11812.17 o 
   0   2   6      729.47     1776.11    504.03 o 
   2   2   6   391077.16   402233.28   9592.10 o 
   4   2   6      939.49     1385.96    431.19 o 
   6   2   6  5089169.50  5132382.00  98558.09 o 
   8   2   6      788.99      122.09    517.12 o 
  10   2   6   149698.44   153781.30   4992.82 o 
  12   2   6      352.26     1057.35    719.62 o 
  14   2   6   157870.58   166570.53   5676.67 o 
  16   2   6      253.90      192.65    740.68 o 
  18   2   6   268524.50   267812.00   6186.10 o 
  20   2   6      167.43     1241.29   1520.02 o 
  22   2   6    64129.33    65140.52   2739.89 o 
  24   2   6      175.32     -547.83    945.99 o 
  26   2   6   430727.47   428895.31  12401.80 o 
  28   2   6       82.05     -778.27   1406.89 o 
  30   2   6   205127.69   195189.70   7729.76 o 
  32   2   6      166.69      908.52   2011.25 o 
  34   2   6    19391.32    20659.98   4065.47 o 
   2   4   6  3174606.00  3073907.50  59861.43 o 
   4   4   6       21.85     3856.93    479.68 o 
   6   4   6   584552.38   613196.62  12195.97 o 
   8   4   6        5.84     1514.48    532.89 o 
  10   4   6  1385604.25  1419201.25  33976.29 o 
  12   4   6      664.20      591.15    731.64 o 
  14   4   6    50918.73    51548.47   2588.29 o 
  16   4   6       81.12      -12.61    740.47 o 
  18   4   6  1687412.62  1674976.50  28884.97 o 
  20   4   6      107.02        8.77    781.40 o 
  22   4   6   277190.19   277693.78   7574.52 o 
  24   4   6      322.64     2002.36   1284.99 o 
  26   4   6  1080034.38  1082419.12  23824.10 o 
  28   4   6       12.00     -793.86   1273.07 o 
  30   4   6    20376.26    21660.79   2819.88 o 
  32   4   6      162.78     1048.37   1817.52 o 
  34   4   6   159206.03   172404.69   8291.25 o 
   0   6   6      556.77     5935.93   1803.94 o 
   2   6   6  7214733.50  6876120.00 161569.61 o 
   4   6   6      486.95      104.87    786.17 o 
   6   6   6   437372.72   424301.84   9088.05 o 
   8   6   6      902.74     1186.21    576.60 o 
  10   6   6  2089057.38  2071915.25  39427.76 o 
  12   6   6       94.12       76.42    573.50 o 
  14   6   6  1409033.00  1451690.00  27841.95 o 
  16   6   6      769.13     1109.89    818.12 o 
  18   6   6   614688.38   620661.69  17029.94 o 
  20   6   6      394.01     -277.77    921.09 o 
  22   6   6  1481217.12  1483046.50  30848.64 o 
  24   6   6      232.75      632.40   1197.19 o 
  26   6   6    39422.44    38681.60   3125.68 o 
  28   6   6       99.59      572.43   1524.99 o 
  30   6   6    25094.19    27580.80   3125.76 o 
  32   6   6       54.12     -545.79   1826.02 o 
  34   6   6   269277.91   284540.47  11663.62 o 
   2   8   6   435159.69   405825.25  12146.99 o 
   4   8   6      372.16     -118.91   1145.90 o 
   6   8   6  2117332.00  2137371.00  53870.27 o 
   8   8   6      433.41      687.39   1273.83 o 
  10   8   6   725938.88   752510.44  13240.12 o 
  12   8   6      610.54      197.91    598.89 o 
  14   8   6  2440546.00  2512254.00  48656.94 o 
  16   8   6      518.83      757.21    859.35 o 
  18   8   6    82925.07    81580.97   3976.97 o 
  20   8   6      273.21      504.66   1095.00 o 
  22   8   6   722060.56   722827.44  16495.76 o 
  24   8   6      100.43     -212.21   1265.20 o 
  26   8   6      961.75      589.23   1349.34 o 
  28   8   6     1071.39     2186.17   1724.36 o 
  30   8   6   429512.88   425510.00  11913.74 o 
  32   8   6       31.67    -1433.79   1777.01 o 
   0  10   6      901.59      207.21   1779.57 o 
   2  10   6   101944.50   108415.66  13958.82 o 
   4  10   6     1412.84      641.57   1096.85 o 
   6  10   6  4312189.50  4186376.25 103822.23 o 
   8  10   6     1083.75     -269.07   1090.25 o 
  10  10   6   228247.31   236136.23   6330.82 o 
  12  10   6      339.18      246.36    758.25 o 
  14  10   6   220619.08   221307.64   7465.62 o 
  16  10   6        8.07      499.68    889.81 o 
  18  10   6   326754.31   313746.03   8390.73 o 
  20  10   6      175.18     1188.04   1017.75 o 
  22  10   6    23508.10    25438.00   2901.64 o 
  24  10   6      513.37     -303.42   1153.17 o 
  26  10   6   437170.72   448770.69  10383.56 o 
  28  10   6      157.01     1598.58   1555.41 o 
  30  10   6   213809.31   215920.41   6801.00 o 
  32  10   6      173.99      181.29   1690.05 o 
   2  12   6  1976028.25  2020228.00  69556.64 o 
   4  12   6      262.29       14.21   1218.43 o 
   6  12   6   459081.38   436909.22  12882.33 o 
   8  12   6      336.63      337.43   1141.53 o 
  10  12   6   837972.12   855665.75  22951.73 o 
  12  12   6     1943.69      508.18   1282.28 o 
  14  12   6   209386.17   199332.45   6880.16 o 
  16  12   6      786.66     1412.05   1049.84 o 
  18  12   6   972223.00   972191.00  21384.75 o 
  20  12   6       58.64      208.07    994.40 o 
  22  12   6   234430.67   242999.86   6417.58 o 
  24  12   6      516.01      946.22   1271.86 o 
  26  12   6   682866.88   701319.75  18742.91 o 
  28  12   6      706.48     2193.17   1684.22 o 
  30  12   6   105471.02   105673.92   6156.59 o 
  32  12   6      215.40      757.76   2316.59 o 
   0  14   6      418.11     -572.87   1755.17 o 
   2  14   6   365034.91   363806.91  11657.33 o 
   4  14   6     1834.17     -227.00   1373.72 o 
   6  14   6  2249726.25  2353754.25  58301.62 o 
   8  14   6     3047.01     2033.09   1460.44 o 
  10  14   6    36159.86    33272.70   4353.07 o 
  12  14   6      193.30      289.57   1240.73 o 
  14  14   6    41440.57    45106.00   3844.09 o 
  16  14   6     1149.97      751.74   1454.66 o 
  18  14   6    94042.10    93400.34  12796.71 o 
  20  14   6     1567.42      458.21   1135.36 o 
  22  14   6    71471.02    69502.59   3554.31 o 
  24  14   6       62.78     -335.08   1320.34 o 
  26  14   6   216466.38   222408.00   8118.35 o 
  28  14   6      171.35      660.75   1911.52 o 
  30  14   6   107237.19   111446.52   6491.86 o 
   2  16   6   267168.75   259259.98   9526.38 o 
   4  16   6      503.78     2525.86   1671.97 o 
   6  16   6  1265140.25  1237981.25  33483.02 o 
   8  16   6      337.19     -122.96   1346.85 o 
  10  16   6   437172.19   425903.69  13760.83 o 
  12  16   6     2892.85     3260.35   1613.98 o 
  14  16   6  1570672.75  1548728.88  45355.23 o 
  16  16   6      178.27    -1261.33   1261.33 o 
  18  16   6    65397.09    64564.16   6049.00 o 
  20  16   6      217.60     -140.57   1570.33 o 
  22  16   6   567872.56   592359.75  26585.49 o 
  24  16   6     1374.70       90.48   1773.68 o 
  26  16   6     1565.68     2946.59   2106.89 o 
  28  16   6      969.15     1596.14   2271.18 o 
  30  16   6   336210.56   337699.81  16209.67 o 
   0  18   6      221.10    -1889.24   1889.24 o 
   2  18   6  2914468.00  3020208.75  73664.70 o 
   4  18   6     3960.55     3998.84   1826.06 o 
   6  18   6   210692.16   195389.27  12923.46 o 
   8  18   6      840.58      254.07   2797.32 o 
  10  18   6   950002.62   913096.69  24988.48 o 
  12  18   6      777.26     -402.26   1487.64 o 
  14  18   6   691178.75   646039.81  19401.98 o 
  16  18   6      281.50     1798.07   1649.60 o 
  18  18   6   296759.03   279487.81  11956.16 o 
  20  18   6      583.85      766.38   1773.49 o 
  22  18   6   744964.75   676553.00  30488.28 o 
  24  18   6      792.46     1534.26   2151.63 o 
  26  18   6    14995.80    17250.24   4795.05 o 
  28  18   6      224.61      176.05   2295.40 o 
   2  20   6  1045096.44  1056065.25  29112.61 o 
   4  20   6      453.34     2385.88   1910.58 o 
   6  20   6   260418.81   263540.72  10826.17 o 
   8  20   6      691.31     1921.17   1806.05 o 
  10  20   6   493596.72   492308.47  15431.17 o 
  12  20   6     1878.89     1200.05   1864.02 o 
  14  20   6    58888.19    57566.70   5713.28 o 
  16  20   6     1744.40       24.70   1918.16 o 
  18  20   6   664455.00   660796.19  26312.73 o 
  20  20   6      166.81     1287.03   1875.15 o 
  22  20   6   134034.48   139929.95   7349.76 o 
  24  20   6      339.51     -387.39   2074.14 o 
  26  20   6   479962.09   503655.72  24375.36 o 
   0  22   6       65.34     -633.81   2888.71 o 
   2  22   6     3031.31     7710.51   2691.78 o 
   4  22   6      450.11      851.75   2149.51 o 
   6  22   6  1754277.75  1822201.38  47760.24 o 
   8  22   6     2415.19     3935.51   2581.65 o 
  10  22   6   149402.97   141390.66   7400.08 o 
  12  22   6      642.19     -530.22   2035.24 o 
  14  22   6   134172.17   128434.73   7253.73 o 
  16  22   6     1024.11      233.67   2257.71 o 
  18  22   6   175625.88   167711.36  12467.68 o 
  20  22   6     1081.75    -1758.27   1860.01 o 
  22  22   6    10391.12    13138.79   5005.33 o 
  24  22   6      221.01    -1981.83   2160.70 o 
  26  22   6   237302.91   248903.62  11929.48 o 
   2  24   6   150814.14   143216.05   7447.71 o 
   4  24   6      521.45      735.24   2341.96 o 
   6  24   6   536853.12   533251.25  17861.52 o 
   8  24   6      432.31    -1854.99   2209.17 o 
  10  24   6   308014.66   306194.25  12078.76 o 
  12  24   6     2381.30      148.52   2288.00 o 
  14  24   6   723501.94   687665.62  32288.34 o 
  16  24   6      330.58    -2140.80   2328.80 o 
  18  24   6    57530.15    61701.93   4960.93 o 
  20  24   6      180.58      172.42   2299.67 o 
  22  24   6   196168.00   205170.34   8478.92 o 
  24  24   6     1282.30     4326.24   2796.86 o 
   0  26   6      510.69     -170.64   3802.87 o 
   2  26   6   182693.12   186449.83   9093.38 o 
   4  26   6     3760.12     7192.52   3011.57 o 
   6  26   6   532959.25   528846.62  18073.57 o 
   8  26   6     1367.91      -33.37   2480.01 o 
  10  26   6    14409.12    15677.88   5229.53 o 
  12  26   6      258.04     3026.84   2736.42 o 
  14  26   6    15134.60    20384.35   4431.08 o 
  16  26   6       17.64      885.55   2236.85 o 
  18  26   6    10845.01    13826.30   3222.58 o 
  20  26   6     1549.75     2113.81   2576.27 o 
  22  26   6    41093.89    41589.12   4698.74 o 
   2  28   6   472517.12   495654.50  17166.70 o 
   4  28   6      248.03     1385.00   2772.65 o 
   6  28   6   131148.77   138883.00  11102.99 o 
   8  28   6      231.98      692.06   3059.36 o 
  10  28   6   259945.78   260803.30  11381.64 o 
  12  28   6     2245.53     4770.89   3198.75 o 
  14  28   6    15784.23    19054.43   3480.19 o 
  16  28   6      872.80     -330.16   2418.20 o 
  18  28   6   380529.56   384352.06  15863.66 o 
  20  28   6      197.21     -916.54   2633.71 o 
   0  30   6      451.17    -1182.30   4022.27 o 
   2  30   6   738017.56   759088.19  31603.32 o 
   4  30   6      324.46     -804.82   2883.41 o 
   6  30   6    61129.08    63123.97   6255.49 o 
   8  30   6     2362.53     1127.10   2998.42 o 
  10  30   6   245171.88   237202.12  10951.35 o 
  12  30   6      704.01    -2758.53   3711.46 o 
  14  30   6   189632.47   191087.55   8711.78 o 
  16  30   6     1499.29     2425.69   2853.56 o 
  18  30   6   100448.23   113384.65  12123.96 o 
   2  32   6    73292.35    71841.23   6691.44 o 
   4  32   6      435.93     3938.89   3381.45 o 
   6  32   6   246193.19   239354.73  11192.69 o 
   8  32   6      379.86     -646.65   3152.71 o 
  10  32   6   119113.26   121490.71   8498.68 o 
  12  32   6     1096.39     3809.91   2779.22 o 
  14  32   6   333738.81   396695.09  21807.17 o 
   0  34   6      703.17      609.44   4668.27 o 
   2  34   6      497.57     1658.43   3395.75 o 
   4  34   6     2107.55     1839.31   3373.26 o 
   6  34   6   451238.38   468783.16  17299.96 o 
   1   1   7   127574.23   120776.19   2604.69 o 
   3   1   7   134298.11   133191.52   2794.80 o 
   5   1   7   376233.78   375105.81   7012.53 o 
   7   1   7     2241.82     3644.62    968.22 o 
   9   1   7   115593.59   115843.22   3818.83 o 
  11   1   7    66448.84    62313.10   3293.82 o 
  13   1   7   361240.56   354740.81  10023.77 o 
  15   1   7   171390.61   156414.47   5474.49 o 
  17   1   7   125829.79   123483.17   4093.46 o 
  19   1   7    98133.12    94521.82   3116.14 o 
  21   1   7    27726.97    24886.16   1872.02 o 
  23   1   7    39312.07    34308.18   2281.23 o 
  25   1   7   175924.81   169252.47   5715.44 o 
  27   1   7    54403.63    53141.04   3453.28 o 
  29   1   7     1172.85     2014.52   1881.41 o 
  31   1   7     5149.76     7366.89   2485.67 o 
  33   1   7    50961.28    50634.17   4905.58 o 
   1   3   7   159212.73   148175.89   3683.68 o 
   3   3   7   182809.42   180625.05   3614.14 o 
   5   3   7   448783.69   456774.56   9656.49 o 
   7   3   7     1136.08     2074.77    569.67 o 
   9   3   7    36988.48    38352.39   1712.78 o 
  11   3   7    93712.07    91402.02   3421.43 o 
  13   3   7   284250.53   270877.09   7853.65 o 
  15   3   7   188200.11   176774.61   5997.22 o 
  17   3   7   128343.98   126465.26   4023.49 o 
  19   3   7   139156.75   132097.11   5397.63 o 
  21   3   7    47224.25    44872.04   2387.01 o 
  23   3   7    32516.41    33585.27   2581.51 o 
  25   3   7   100900.13   103926.10   4347.96 o 
  27   3   7    36907.49    39021.40   4274.74 o 
  29   3   7     1124.62     2140.81   2035.86 o 
  31   3   7     6426.18     8837.18   3681.14 o 
  33   3   7    52248.23    58253.27   5286.21 o 
   1   5   7   109276.36   103606.91   4092.59 o 
   3   5   7    91851.01    84904.62   2538.20 o 
   5   5   7   338894.56   331345.62   7464.49 o 
   7   5   7     3860.92     5301.04    836.37 o 
   9   5   7    52678.58    50693.51   2236.45 o 
  11   5   7    53566.42    53992.24   2218.88 o 
  13   5   7   381957.56   385212.62   8845.08 o 
  15   5   7   189465.70   180729.53   4948.41 o 
  17   5   7   123016.39   123204.73   3908.25 o 
  19   5   7   117276.58   107776.66   4641.11 o 
  21   5   7    53978.26    52830.62   3484.49 o 
  23   5   7    38988.86    39830.96   3242.34 o 
  25   5   7   104727.71    96200.36   7809.79 o 
  27   5   7    35215.44    35318.39   3094.04 o 
  29   5   7     1593.28     1567.37   2003.60 o 
  31   5   7    11523.10    11782.48   2388.07 o 
  33   5   7    50245.51    57829.05   7510.85 o 
   1   7   7   129711.64   113987.00   4704.68 o 
   3   7   7    88039.30    84658.74   3813.81 o 
   5   7   7   217278.16   215220.27   7106.23 o 
   7   7   7      910.63     1106.23    592.79 o 
   9   7   7    81649.88    80121.27   2723.88 o 
  11   7   7    53734.01    51864.04   2213.89 o 
  13   7   7   378289.00   370705.00   7414.12 o 
  15   7   7   195208.20   175318.25   9086.48 o 
  17   7   7    93725.36    97001.77   3623.69 o 
  19   7   7    90168.84    76393.64   3909.24 o 
  21   7   7    17524.03    16877.65   1987.25 o 
  23   7   7    58354.66    58790.54   3423.01 o 
  25   7   7   133028.39   132608.80   5088.23 o 
  27   7   7    41471.98    42263.42   3412.84 o 
  29   7   7     5375.89     6349.34   1996.85 o 
  31   7   7    13659.17    15813.93   2678.58 o 
  33   7   7    37993.04    36535.08   4898.56 o 
   1   9   7    73406.80    69588.06   4093.61 o 
   3   9   7   141882.25   138799.20   5506.81 o 
   5   9   7   382810.66   366143.81  11402.38 o 
   7   9   7     1680.76      853.87   1127.93 o 
   9   9   7    73821.77    68817.43   2589.45 o 
  11   9   7    68392.20    67917.47   2678.57 o 
  13   9   7   218461.34   218704.50   5807.77 o 
  15   9   7   126830.84   125615.73   4405.42 o 
  17   9   7   115128.48   106599.27   4578.66 o 
  19   9   7   107537.27    98679.27   5443.88 o 
  21   9   7     8945.74    10466.92   1509.05 o 
  23   9   7    30661.20    30043.41   2428.64 o 
  25   9   7   122870.81   114014.88   4686.02 o 
  27   9   7    33020.36    34560.97   2821.49 o 
  29   9   7     4335.65     6871.46   1813.28 o 
  31   9   7     4604.50     1979.63   2185.30 o 
   1  11   7    76046.67    66177.30   3955.65 o 
   3  11   7   124349.54   119698.98   5304.67 o 
   5  11   7   315439.22   328774.88  10288.06 o 
   7  11   7     6713.06     5757.75   1804.07 o 
   9  11   7    63953.38    64219.16   3753.61 o 
  11  11   7    78670.12    80451.59   9570.37 o 
  13  11   7   209933.64   200647.31   5588.29 o 
  15  11   7    97670.01    91384.10   3565.19 o 
  17  11   7    52637.39    51241.27   2892.79 o 
  19  11   7    98887.03    92025.72   3870.67 o 
  21  11   7    60622.26    60102.16   3418.52 o 
  23  11   7    13819.61    14854.81   1942.06 o 
  25  11   7   117424.54   122730.43   5340.80 o 
  27  11   7    31048.06    35938.54   3696.71 o 
  29  11   7     4969.61     4469.92   2236.76 o 
  31  11   7     3222.37      988.93   2268.92 o 
   1  13   7    69605.07    67158.96   4243.36 o 
   3  13   7    37381.15    36395.26   3372.10 o 
   5  13   7   219374.69   208339.08   7934.29 o 
   7  13   7     6764.38     6020.62   2297.74 o 
   9  13   7    31633.95    28092.62   2970.09 o 
  11  13   7    17250.94    16485.02   2370.38 o 
  13  13   7   280575.91   272651.97   9445.67 o 
  15  13   7   122971.41   117662.62   9707.52 o 
  17  13   7   113215.25   108604.02   5613.33 o 
  19  13   7    64910.36    56091.12   4543.49 o 
  21  13   7    58029.12    56805.48   4017.73 o 
  23  13   7    24827.45    28267.88   3599.69 o 
  25  13   7    80036.66    79393.16   4983.97 o 
  27  13   7    40866.45    46215.09   4198.50 o 
  29  13   7     4746.33     8551.06   2774.91 o 
  31  13   7     6356.91     6036.02   2746.13 o 
   1  15   7   147115.72   143318.67  13588.72 o 
   3  15   7    63618.46    64457.66   4484.83 o 
   5  15   7   139052.72   129637.83   9668.27 o 
   7  15   7     5682.78     4926.04   1753.61 o 
   9  15   7    37941.02    35641.09   3510.00 o 
  11  15   7    37630.50    36452.57   3563.36 o 
  13  15   7   192841.28   176032.34   7425.68 o 
  15  15   7   158311.92   148060.09   9014.45 o 
  17  15   7    94239.45    90328.82   5261.43 o 
  19  15   7    55843.14    53090.62   4606.33 o 
  21  15   7     8153.64     7233.65   2099.33 o 
  23  15   7    49864.46    48224.71   4114.28 o 
  25  15   7    66273.85    70159.49   4998.34 o 
  27  15   7    36053.52    45624.80   4291.61 o 
  29  15   7     4560.83     4750.79   2606.48 o 
   1  17   7    22296.67    22120.50   3126.44 o 
   3  17   7    69959.53    56860.73   4489.32 o 
   5  17   7   234446.86   216968.22  10067.82 o 
   7  17   7     3190.38     1956.12   1677.45 o 
   9  17   7    73951.27    71924.12   4910.41 o 
  11  17   7    47016.32    42311.80   4033.03 o 
  13  17   7   122066.23   113500.90   5959.38 o 
  15  17   7    60163.50    57062.20   5280.49 o 
  17  17   7    59101.80    57687.17   4939.16 o 
  19  17   7    84187.12    79269.94   5711.68 o 
  21  17   7     7446.31     4081.21   2023.82 o 
  23  17   7    18007.86    18955.03   2946.96 o 
  25  17   7    95579.89   103986.66   6060.99 o 
  27  17   7    13134.09    13622.55   2965.30 o 
  29  17   7     3083.13     6509.49   3585.59 o 
   1  19   7    19654.29    18112.01   2949.75 o 
   3  19   7    67510.80    61739.62   7427.82 o 
   5  19   7   137586.67   121033.74   6294.98 o 
   7  19   7    10576.46     8454.45   2308.30 o 
   9  19   7    47819.73    47938.20   4397.25 o 
  11  19   7    54392.34    48113.10   4512.86 o 
  13  19   7   110949.71    96838.10   5832.09 o 
  15  19   7    48105.55    47075.18   4554.17 o 
  17  19   7    11409.49     8628.10   2968.21 o 
  19  19   7    82178.70    76148.40   6683.74 o 
  21  19   7    26822.12    24998.67   3249.26 o 
  23  19   7    12591.78    11373.13   2791.21 o 
  25  19   7    84022.45    80048.52   5652.65 o 
  27  19   7    10202.57    11287.34   3025.64 o 
   1  21   7    41969.27    46419.71   4505.15 o 
   3  21   7    13623.29    16039.08   2966.12 o 
   5  21   7   111833.29   112189.21   6289.38 o 
   7  21   7    11925.92     9172.91   2623.38 o 
   9  21   7     8925.62    10260.95   2542.01 o 
  11  21   7     8721.16     6185.94   2335.85 o 
  13  21   7   139290.94   143696.00   7331.45 o 
  15  21   7    75453.73    77703.30   5905.54 o 
  17  21   7    89622.25    88868.20   6452.37 o 
  19  21   7    34121.21    37760.77   4256.49 o 
  21  21   7    25828.51    23658.56   3496.57 o 
  23  21   7    16439.37    15278.51   3142.20 o 
  25  21   7    31917.75    35082.27   4221.57 o 
   1  23   7    82773.88    87147.23   6190.12 o 
   3  23   7    13360.22    14042.84   2963.90 o 
   5  23   7    55883.29    60413.75  10194.65 o 
   7  23   7     3818.50     2748.09   2337.67 o 
   9  23   7    39492.35    37318.40   6199.99 o 
  11  23   7    15257.33    10103.47   3010.83 o 
  13  23   7   110698.19   104196.40   6700.91 o 
  15  23   7    78748.95    81251.17   6308.23 o 
  17  23   7    49500.83    47028.93   5086.60 o 
  19  23   7    16750.76    19950.06   3332.49 o 
  21  23   7    13069.19    11819.97   2966.43 o 
  23  23   7    22592.31    22235.89   4281.35 o 
   1  25   7     6471.87     8345.41   3172.59 o 
   3  25   7    35575.46    32238.49   4349.35 o 
   5  25   7   124635.80   125675.80   7329.08 o 
   7  25   7      737.90     1222.83   2798.66 o 
   9  25   7    48395.37    41627.12   5019.46 o 
  11  25   7    18737.25    18229.57   3727.94 o 
  13  25   7    48110.41    47631.64   8443.78 o 
  15  25   7    19435.66    13460.33   3400.91 o 
  17  25   7    25612.96    21638.37   4093.60 o 
  19  25   7    47895.16    50864.19   4842.60 o 
  21  25   7     7069.11     5307.61   2741.27 o 
   1  27   7    16217.72    15623.98   3784.22 o 
   3  27   7    54804.83    56108.53   6029.90 o 
   5  27   7    89420.13    84991.18   6727.30 o 
   7  27   7     3847.86     5242.49   3000.37 o 
   9  27   7    16113.25    25635.36   4571.31 o 
  11  27   7    43079.89    41579.64   5259.18 o 
  13  27   7    22308.56    26831.35   4443.74 o 
  15  27   7    23851.40    26581.29   4654.18 o 
  17  27   7     7265.80     7206.65   2971.38 o 
  19  27   7    55526.75    58405.51   5290.98 o 
   1  29   7    23915.79    24774.80   4398.64 o 
   3  29   7     1901.16     2473.35   3060.70 o 
   5  29   7    51261.63    43366.70   6992.90 o 
   7  29   7    11340.60    14326.70   3821.31 o 
   9  29   7     6635.35     6461.29   3492.63 o 
  11  29   7     7784.72     9924.90   3672.73 o 
  13  29   7    68102.47    71480.12   6904.69 o 
  15  29   7    42685.35    42822.95   8475.54 o 
  17  29   7    47381.99    56677.19   5383.67 o 
   1  31   7    34422.60    36829.65   5258.88 o 
   3  31   7     1962.71     1271.26   3208.02 o 
   5  31   7    11400.90    10087.92   3749.66 o 
   7  31   7      943.27     1445.59   3225.77 o 
   9  31   7    13988.26    14980.16   4227.88 o 
  11  31   7     3320.03     5812.50   3661.77 o 
  13  31   7    65483.30    70169.46   5712.22 o 
  15  31   7    42765.08    50268.73   8778.43 o 
   1  33   7     2947.92     4823.07   3621.20 o 
   3  33   7    16649.36    16483.44   4211.83 o 
   5  33   7    59675.52    57197.33   6529.69 o 
   7  33   7      611.35      609.39   3528.35 o 
   0   0   8 15316201.00 12783861.00 431296.19 o 
   4   0   8   248479.53   248566.28   7230.54 o 
   8   0   8  7507637.00  7577563.00 173415.03 o 
  12   0   8  1988822.38  2035684.62  66202.45 o 
  16   0   8  1068414.00  1073707.62  39904.34 o 
  20   0   8    19016.69    21114.14   2426.60 o 
  24   0   8  1832540.88  1815258.25  45780.85 o 
  28   0   8   136005.06   142193.11   9016.71 o 
  32   0   8   371158.62   365812.78  18612.04 o 
   2   2   8      503.70       85.79    339.69 o 
   4   2   8    40572.27    45696.70   1500.38 o 
   6   2   8      635.43     1262.11    466.92 o 
   8   2   8   404521.31   416567.22   8903.72 o 
  10   2   8      515.87      554.69    594.78 o 
  12   2   8   259853.81   269758.06   7620.31 o 
  14   2   8      407.54      487.68    820.35 o 
  16   2   8   510154.97   502470.78  14073.15 o 
  18   2   8      265.00     1771.74   1460.47 o 
  20   2   8   209729.36   203632.89   5154.07 o 
  22   2   8      181.26      629.82   1117.09 o 
  24   2   8    82569.44    86647.20   3874.67 o 
  26   2   8       74.67     -302.87   1288.61 o 
  28   2   8   118199.23   127328.15   6270.94 o 
  30   2   8      350.32    -1133.19   1770.37 o 
  32   2   8    79302.02    78694.13   5622.45 o 
   0   4   8   250984.41   232194.53  10803.44 o 
   2   4   8      282.08     -673.21    851.16 o 
   4   4   8   129870.54   116438.59   4229.92 o 
   6   4   8       22.50      312.83    444.25 o 
   8   4   8   977894.44   975438.31  20058.78 o 
  10   4   8      387.77      817.06    645.58 o 
  12   4   8  2412789.00  2403556.75  46152.97 o 
  14   4   8      268.02     1182.52    796.56 o 
  16   4   8  3117846.00  3104588.75  72788.84 o 
  18   4   8        5.92      272.24    902.08 o 
  20   4   8   152349.05   147601.64   5625.42 o 
  22   4   8       59.98     -211.19   1675.84 o 
  24   4   8   324223.38   327807.72   9080.29 o 
  26   4   8      185.93    -1683.30   1683.30 o 
  28   4   8     3086.10     4616.03   1800.49 o 
  30   4   8       16.35     -706.23   1919.13 o 
  32   4   8   341402.44   336659.88  18003.19 o 
   2   6   8     1050.55     2417.15   1171.78 o 
   4   6   8    72604.53    73245.70   2331.03 o 
   6   6   8      441.72      850.53    730.35 o 
   8   6   8   471750.22   490863.62  10260.93 o 
  10   6   8      337.60      808.34    664.84 o 
  12   6   8    73664.66    73470.22   2940.59 o 
  14   6   8      656.74      138.27    840.77 o 
  16   6   8   241633.72   242698.70   6668.24 o 
  18   6   8      353.40      -10.32    890.97 o 
  20   6   8   291064.81   278705.50   8891.97 o 
  22   6   8     1128.45     1585.50   1267.98 o 
  24   6   8   155165.81   154887.08   5432.06 o 
  26   6   8       84.16      771.64   1414.48 o 
  28   6   8    14545.19    16045.35   2740.25 o 
  30   6   8       18.14      -92.43   2149.37 o 
  32   6   8    13046.35    22157.02   4057.60 o 
   0   8   8  3856381.50  3860220.25 131528.94 o 
   2   8   8       59.51     -439.40   1113.10 o 
   4   8   8  2107057.75  2073546.00  50911.13 o 
   6   8   8      857.88      857.18   1030.38 o 
   8   8   8  1007754.19  1011915.44  20387.84 o 
  10   8   8      278.19      576.37    882.80 o 
  12   8   8     7455.20    11322.14   1749.25 o 
  14   8   8      159.54      144.00    828.66 o 
  16   8   8    65047.95    66523.35   3985.30 o 
  18   8   8      911.23     1226.21    912.74 o 
  20   8   8   701332.50   719014.06  16139.82 o 
  22   8   8      153.13      172.55   1051.77 o 
  24   8   8   281664.47   289096.47   7351.95 o 
  26   8   8       39.39    -1426.51   1479.94 o 
  28   8   8   643392.62   662699.81  18289.76 o 
  30   8   8      128.00     -151.59   1920.20 o 
  32   8   8    39009.54    41258.57   4232.10 o 
   2  10   8      652.75      353.19   2206.16 o 
   4  10   8    22690.63    24032.07   2616.24 o 
   6  10   8      512.38       95.68   1191.09 o 
   8  10   8   288452.00   291789.31   9338.71 o 
  10  10   8     1931.34     1955.23   2291.51 o 
  12  10   8   236703.59   227184.36   7943.49 o 
  14  10   8      780.29      389.57   1219.53 o 
  16  10   8   436146.75   429369.12  13545.08 o 
  18  10   8      191.61      288.26   2370.70 o 
  20  10   8   171088.55   170530.73   7305.22 o 
  22  10   8     1358.02      225.96   1424.31 o 
  24  10   8    64442.49    62730.86   4301.44 o 
  26  10   8      507.18     3273.62   2926.28 o 
  28  10   8   122791.79   117174.08   6643.22 o 
  30  10   8      193.76      942.55   2121.15 o 
  32  10   8    79661.50    89648.24  10390.46 o 
   0  12   8  1864313.00  1853435.00  66890.90 o 
   2  12   8      447.68     -530.33   1484.46 o 
   4  12   8  3320250.25  3393008.00  90598.54 o 
   6  12   8      514.90     1373.71   2151.31 o 
   8  12   8   554058.69   543885.69  15779.45 o 
  10  12   8      488.92      297.67   1264.75 o 
  12  12   8  6635225.00  6399008.00 220123.58 o 
  14  12   8      503.19     -470.87   1265.03 o 
  16  12   8   186866.38   177654.16   7356.35 o 
  18  12   8      569.36    -1082.98   1299.58 o 
  20  12   8  1348455.75  1385908.12  36435.50 o 
  22  12   8      263.54    -1141.81   1361.35 o 
  24  12   8   110905.89   116403.88   5434.33 o 
  26  12   8      621.27      979.46   1819.67 o 
  28  12   8   328687.47   347094.59  16624.50 o 
  30  12   8      270.69     -401.60   2241.01 o 
   2  14   8     1153.05      258.75   1529.84 o 
   4  14   8    21491.57    19987.61   3809.85 o 
   6  14   8      217.01     -122.20   1311.68 o 
   8  14   8   238043.00   233266.84   8597.25 o 
  10  14   8      210.60      -40.37   1369.24 o 
  12  14   8   137816.08   141237.38   6798.16 o 
  14  14   8      818.24     2618.54   2206.16 o 
  16  14   8   289791.41   282688.06  10508.50 o 
  18  14   8     1258.12     -224.00   1597.93 o 
  20  14   8   138080.97   145973.28   6999.67 o 
  22  14   8     2196.50     2433.81   2053.22 o 
  24  14   8    62513.28    69205.94   5316.84 o 
  26  14   8      166.06     -911.79   1808.18 o 
  28  14   8    63382.99    67470.44   5217.43 o 
  30  14   8      111.52     -354.20   2144.21 o 
   0  16   8  1658358.50  1658967.88  60162.88 o 
   2  16   8      365.62      864.50   1572.24 o 
   4  16   8  1956515.00  1907461.12  49786.67 o 
   6  16   8      335.05      381.61   1797.83 o 
   8  16   8   308491.38   292726.16  10409.17 o 
  10  16   8     1612.11     3329.23   1681.64 o 
  12  16   8    92563.82    85056.61   4988.04 o 
  14  16   8     1086.65      440.75   1526.75 o 
  16  16   8   136826.94   119841.32   6136.58 o 
  18  16   8      876.45      278.99   1795.13 o 
  20  16   8   720508.12   703222.19  21776.79 o 
  22  16   8       10.10      569.30   1806.76 o 
  24  16   8   110848.23   113793.16   6067.57 o 
  26  16   8      322.74    -1918.88   1918.88 o 
  28  16   8   563679.00   588905.06  16337.47 o 
   2  18   8     1075.06     3280.46   1830.34 o 
   4  18   8    26961.33    26969.80   3479.66 o 
   6  18   8      508.14     1338.32   1763.75 o 
   8  18   8   204486.92   204726.75   8453.65 o 
  10  18   8     2470.59      449.42   1658.35 o 
  12  18   8    45661.86    50490.39   4612.77 o 
  14  18   8      538.47     1478.00   1722.71 o 
  16  18   8   120917.68   113064.11  13225.78 o 
  18  18   8      135.70      679.03   1842.22 o 
  20  18   8   152299.25   155311.03   9597.75 o 
  22  18   8     1707.18     -995.17   1948.21 o 
  24  18   8    82452.59    86486.91   8866.52 o 
  26  18   8      444.57      128.04   2232.71 o 
   0  20   8    35447.90    35127.09   5779.33 o 
   2  20   8        4.63     1551.56   1816.19 o 
   4  20   8   183021.30   176293.27   8153.93 o 
   6  20   8     1187.26     1046.49   1725.93 o 
   8  20   8   221802.47   204332.41   9434.33 o 
  10  20   8      349.22    -1389.16   1877.06 o 
  12  20   8  1316127.75  1318007.25  35641.43 o 
  14  20   8      143.94    -1426.84   1675.13 o 
  16  20   8   952355.38   911813.50  27584.39 o 
  18  20   8     1356.28       91.42   2171.93 o 
  20  20   8   131785.11   116868.32   7217.14 o 
  22  20   8     1143.02     -254.19   2106.23 o 
  24  20   8    92853.02    99990.28   7724.36 o 
  26  20   8      410.28     1522.78   2399.47 o 
   2  22   8      761.40      663.92   1987.35 o 
   4  22   8     6441.87    10135.13   5911.83 o 
   6  22   8      207.05    -1466.39   1933.15 o 
   8  22   8   107431.87   106891.36   6350.74 o 
  10  22   8      378.00     -588.37   1844.75 o 
  12  22   8   112773.88   105775.04   6726.18 o 
  14  22   8     1918.97       66.87   1966.22 o 
  16  22   8   208062.11   201696.23   9562.28 o 
  18  22   8      747.55     -175.20   2510.88 o 
  20  22   8    73228.48    86294.93   5910.20 o 
  22  22   8     4672.88     6513.98   2575.71 o 
  24  22   8    39063.11    45958.52   4765.39 o 
   0  24   8  3268279.50  3339042.00 120560.98 o 
   2  24   8      372.66    -2019.53   2019.53 o 
   4  24   8    40936.92    39816.98   4517.50 o 
   6  24   8     1032.65    -1876.26   2089.93 o 
   8  24   8  1803049.38  1848652.38  49478.25 o 
  10  24   8      858.87      -25.90   4656.10 o 
  12  24   8   396513.25   387715.44  14317.94 o 
  14  24   8     1625.37     3827.96   3626.17 o 
  16  24   8   327006.94   322628.06  13099.99 o 
  18  24   8      843.35      885.88   3540.82 o 
  20  24   8     1972.81     1355.64   2365.43 o 
  22  24   8       32.49    -1242.90   2379.53 o 
   2  26   8     1131.95     1598.17   2405.18 o 
   4  26   8     8053.22    10398.81   3064.05 o 
   6  26   8      688.96    -2107.09   2190.37 o 
   8  26   8    75628.87    74363.45   6438.68 o 
  10  26   8     1885.41     -264.07   2237.07 o 
  12  26   8    54042.69    49784.19   5627.75 o 
  14  26   8      186.99     3514.42   2896.93 o 
  16  26   8    90824.69    99264.04   7717.40 o 
  18  26   8      103.01     3118.34   2587.29 o 
  20  26   8    63181.33    73057.29   7703.40 o 
   0  28   8   168014.22   175522.80  12814.55 o 
   2  28   8      184.56       54.01   2516.26 o 
   4  28   8    27298.84    26153.85   4386.78 o 
   6  28   8      371.91     2986.23   2826.93 o 
   8  28   8   314706.03   311567.22  18930.81 o 
  10  28   8      690.35    -1405.17   2744.81 o 
  12  28   8   319304.03   327783.88  13545.67 o 
  14  28   8      468.25     1445.42   3394.55 o 
  16  28   8   772015.62   771072.75  24986.69 o 
  18  28   8      647.59     -529.57   2577.74 o 
   2  30   8      348.94      938.76   3135.47 o 
   4  30   8     9693.84    11780.29   3968.58 o 
   6  30   8      225.32       81.91   3202.68 o 
   8  30   8    55551.91    62430.16  10797.39 o 
  10  30   8      119.87     -241.06   3154.98 o 
  12  30   8    19041.79    18615.52   4441.93 o 
  14  30   8     1511.42      633.82   5009.59 o 
   0  32   8   570679.12   584816.00  28515.07 o 
   2  32   8       47.30    -1018.49   3382.63 o 
   4  32   8   157170.06   133455.34  16656.09 o 
   6  32   8      736.85    -1060.14   3064.96 o 
   8  32   8   262925.31   237824.83  17339.87 o 
   1   1   9   106044.42   103079.58   2371.26 o 
   3   1   9   528933.94   531497.44   9382.83 o 
   5   1   9   101586.89   101119.98   2493.50 o 
   7   1   9    48691.09    47755.59   1586.84 o 
   9   1   9    18025.82    17196.67   1102.29 o 
  11   1   9   230632.16   221179.98   5623.93 o 
  13   1   9    63885.10    60317.15   2841.93 o 
  15   1   9     2461.49     7173.19   3979.69 o 
  17   1   9    45989.51    36662.99   2576.01 o 
  19   1   9    15354.53    18669.83   2174.97 o 
  21   1   9   147296.28   148918.92   5274.03 o 
  23   1   9   289793.78   289646.09   8043.23 o 
  25   1   9    52299.93    56778.52   4016.61 o 
  27   1   9     6529.07     7565.22   2176.99 o 
  29   1   9      854.95     3027.55   1970.80 o 
  31   1   9    42142.89    46219.50   4470.12 o 
   1   3   9    96181.95    93498.61   2624.47 o 
   3   3   9   385011.56   376895.84   6881.98 o 
   5   3   9   128991.73   126475.50   2855.54 o 
   7   3   9    14482.56    15837.55   1273.95 o 
   9   3   9     6322.94     7721.66    945.70 o 
  11   3   9   186480.31   190497.67   5001.03 o 
  13   3   9    60398.06    58146.21   2373.28 o 
  15   3   9    18010.86    18678.73   1735.00 o 
  17   3   9    31902.31    30321.32   2345.63 o 
  19   3   9    10762.65    14248.51   1935.72 o 
  21   3   9   143365.16   141115.73   4909.99 o 
  23   3   9   228312.95   226291.16   6924.48 o 
  25   3   9    60903.43    57951.65   3522.30 o 
  27   3   9    34772.39    37358.43   3025.31 o 
  29   3   9     4067.13     4058.94   3144.76 o 
  31   3   9    36560.35    41391.19   6303.16 o 
   1   5   9   133555.11   129075.84   5671.77 o 
   3   5   9   396519.22   392906.66  11007.12 o 
   5   5   9   110934.10   108284.08   3234.41 o 
   7   5   9    39741.93    36422.10   2603.89 o 
   9   5   9    24159.64    21468.49   1403.38 o 
  11   5   9   147874.59   140387.97   4079.33 o 
  13   5   9    61948.84    59136.22   2520.20 o 
  15   5   9    33085.39    32852.93   2202.87 o 
  17   5   9    45117.72    39676.75   2770.16 o 
  19   5   9    10771.99    11173.21   1576.25 o 
  21   5   9   129692.26   130547.87   4667.99 o 
  23   5   9   249251.34   250141.11   6882.25 o 
  25   5   9    38537.75    43403.21   5937.67 o 
  27   5   9    19039.89    21751.82   2794.21 o 
  29   5   9     5941.35     7522.86   3542.93 o 
  31   5   9    23782.11    32432.70   5150.57 o 
   1   7   9   121954.23   119503.62   5639.99 o 
   3   7   9   379934.38   370416.53  10854.85 o 
   5   7   9   119849.38   114376.98   4821.40 o 
   7   7   9    42047.39    43566.09   2962.09 o 
   9   7   9    25678.87    23184.40   2363.89 o 
  11   7   9   187707.02   176482.50   6609.43 o 
  13   7   9    56276.07    51288.67   6616.19 o 
  15   7   9     5545.37     6272.76   1596.67 o 
  17   7   9    46789.34    45442.59   3513.00 o 
  19   7   9    24644.47    26470.99   3041.03 o 
  21   7   9   130791.47   128851.59   6065.01 o 
  23   7   9   276091.81   278107.62   8582.31 o 
  25   7   9    29361.07    34367.05   3306.99 o 
  27   7   9     1877.16      133.08   1737.07 o 
  29   7   9     1533.38     3370.24   2128.59 o 
  31   7   9    27130.90    30872.65   3686.18 o 
   1   9   9    38346.02    41032.73   4859.46 o 
   3   9   9   351240.12   353492.59  10612.42 o 
   5   9   9    86242.50    84319.94   4306.26 o 
   7   9   9    11514.51    12865.00   3522.98 o 
   9   9   9     1918.38     2535.18   1590.65 o 
  11   9   9   118923.14   107808.17   4967.09 o 
  13   9   9    43703.51    35754.35   3132.01 o 
  15   9   9     1984.64     1877.45   1428.78 o 
  17   9   9    35777.76    35248.14   3325.96 o 
  19   9   9    15699.89    11723.36   2320.56 o 
  21   9   9   111225.88   103846.30  12102.35 o 
  23   9   9   181027.03   180306.45   6719.65 o 
  25   9   9    49521.09    51271.90   4046.94 o 
  27   9   9     7683.71    10313.38   2407.95 o 
  29   9   9     2007.80      833.85   2113.97 o 
  31   9   9    51477.38    52885.85   4595.98 o 
   1  11   9    98977.27   100156.09   5020.40 o 
   3  11   9   354788.09   344061.06  11054.18 o 
   5  11   9    64135.93    60827.79   4078.35 o 
   7  11   9    14011.60    13463.77   2236.58 o 
   9  11   9     5102.46     3806.94   1529.73 o 
  11  11   9   225791.64   213268.62   8001.55 o 
  13  11   9    71972.92    67816.27   5586.30 o 
  15  11   9    18130.68    21994.55   2730.26 o 
  17  11   9    29938.31    27248.13   3164.50 o 
  19  11   9      774.70     2551.32   3102.03 o 
  21  11   9   105798.52   108172.54   7648.89 o 
  23  11   9   198011.75   196590.08  10746.64 o 
  25  11   9    58693.58    64596.13   4602.52 o 
  27  11   9    26811.22    28365.30   3454.72 o 
  29  11   9     2905.83      575.46   2099.20 o 
   1  13   9    96587.98    98747.61   5210.65 o 
   3  13   9   262362.19   258305.75   9203.77 o 
   5  13   9    68960.13    59121.57   9178.70 o 
   7  13   9    47995.93    41820.02   3710.02 o 
   9  13   9    24750.69    22619.15   2844.58 o 
  11  13   9    95093.80    93641.11   5076.19 o 
  13  13   9    28672.90    27271.12   4852.38 o 
  15  13   9    21523.37    20653.95   2867.10 o 
  17  13   9    33163.58    29320.97   4340.40 o 
  19  13   9     4138.92     4097.20   2010.86 o 
  21  13   9   112881.60   111345.44   6263.42 o 
  23  13   9   205310.53   223137.80  16700.87 o 
  25  13   9    32904.00    33235.84   3697.35 o 
  27  13   9    24597.11    24736.08   4022.98 o 
  29  13   9      888.36      482.09   2243.16 o 
   1  15   9    80985.64    83941.00   5112.97 o 
   3  15   9   161142.91   161318.25   7105.92 o 
   5  15   9   112760.84   113133.92   6327.01 o 
   7  15   9    30003.10    28920.80   3340.32 o 
   9  15   9    14541.39    14178.32   2586.17 o 
  11  15   9    96139.82    89804.02   5065.51 o 
  13  15   9    24678.47    26843.17   3310.50 o 
  15  15   9      299.19     2450.99   1645.94 o 
  17  15   9    33273.01    35068.56   3898.05 o 
  19  15   9    14039.51    13932.27   2823.31 o 
  21  15   9   116081.53   103360.50   6290.46 o 
  23  15   9   203929.34   193239.06  10219.12 o 
  25  15   9    20083.19    18471.35   3186.82 o 
  27  15   9     7974.27    11546.72   2888.65 o 
  29  15   9       73.83     2189.95   2856.14 o 
   1  17   9    37578.27    39805.68   4932.12 o 
   3  17   9   256705.42   240933.25  15096.54 o 
   5  17   9    34309.73    30819.70   8772.61 o 
   7  17   9     2363.56     1700.11   1758.00 o 
   9  17   9     1880.59     2003.65   1794.19 o 
  11  17   9    79832.35    77166.28  11983.88 o 
  13  17   9    48470.68    46104.02   4440.22 o 
  15  17   9     2667.82     5150.14   2304.03 o 
  17  17   9    36864.66    37999.16   4276.67 o 
  19  17   9    16570.15    15393.65   3162.35 o 
  21  17   9    52654.23    49376.22   5095.40 o 
  23  17   9   105039.56   108812.23   6167.39 o 
  25  17   9    26772.87    32665.16   5136.43 o 
  27  17   9     3225.19     2993.75   2465.53 o 
   1  19   9    53917.16    53640.05   4849.73 o 
   3  19   9   197902.25   197072.61   8646.91 o 
   5  19   9    24980.51    27872.74   4260.90 o 
   7  19   9     2911.16     2685.64   2005.76 o 
   9  19   9      993.15     1404.45   1870.29 o 
  11  19   9   152583.58   139437.20   7127.18 o 
  13  19   9    60714.60    59237.06   5145.79 o 
  15  19   9    18171.94    14542.30   3028.68 o 
  17  19   9    17209.47    18559.94   3365.97 o 
  19  19   9      127.35     9001.18   8337.04 o 
  21  19   9    47739.96    45285.99  10809.08 o 
  23  19   9   117542.55   131017.89   8407.49 o 
  25  19   9    34093.21    33777.34   4150.21 o 
   1  21   9    35922.66    36755.24   4547.80 o 
   3  21   9    77085.01    78281.70   5926.49 o 
   5  21   9    61513.10    60245.03   5352.29 o 
   7  21   9    13487.93    17709.69   3265.70 o 
   9  21   9     8342.90     9376.85   2669.22 o 
  11  21   9    19612.99    22484.41   3626.56 o 
  13  21   9     6632.34     6179.61   2572.71 o 
  15  21   9     5798.30     8133.92   2719.48 o 
  17  21   9    20214.30    21726.69   3791.77 o 
  19  21   9     9956.07    11164.58   3247.55 o 
  21  21   9    77039.54    82457.51   7075.05 o 
  23  21   9    97354.43   104839.27   6581.53 o 
   1  23   9    68842.73    62305.75   6024.66 o 
   3  23   9    77676.85    82613.69   6323.84 o 
   5  23   9    66975.11    65326.32   6811.13 o 
   7  23   9    24740.20    25935.50   4876.44 o 
   9  23   9    12299.18    10765.15   3139.68 o 
  11  23   9    52491.36    53022.14   5418.50 o 
  13  23   9    13944.55    17505.58   3583.54 o 
  15  23   9     1602.63     3768.21   4132.00 o 
  17  23   9    24744.14    31999.96   5431.04 o 
  19  23   9     6677.52    12063.32   3590.43 o 
  21  23   9    80121.62    89754.56   6206.21 o 
  23  23   9   132152.95   140347.55  11870.50 o 
   1  25   9    15326.32    15017.90   3493.37 o 
   3  25   9   154853.11   149035.03   8119.53 o 
   5  25   9     7126.56     5707.22   2853.94 o 
   7  25   9     4813.14     4037.57   2665.82 o 
   9  25   9      439.52      991.01   2474.30 o 
  11  25   9    52191.96    49628.95   5412.98 o 
  13  25   9    28442.26    28978.12   4363.74 o 
  15  25   9       73.17     4728.40   4174.61 o 
  17  25   9    17591.27    18634.24   4184.84 o 
  19  25   9     6426.04     2793.14   3105.32 o 
   1  27   9    22660.28    18417.77   4022.95 o 
   3  27   9    86900.94    91254.84   7165.28 o 
   5  27   9     9957.60    15336.77   3634.88 o 
   7  27   9     1060.16      831.98   2998.43 o 
   9  27   9      563.87     3787.16   3136.83 o 
  11  27   9    80072.99    80902.27   7046.28 o 
  13  27   9    36092.73    39744.53   5385.79 o 
  15  27   9     9334.89     7536.60   3338.64 o 
  17  27   9    13774.46    13073.48   4036.76 o 
   1  29   9    30328.03    32017.72   6912.51 o 
   3  29   9    34544.42    40248.54   5309.70 o 
   5  29   9    29570.23    37245.02   5170.17 o 
   7  29   9    12384.00    12322.39   3766.44 o 
   9  29   9     8093.34    10066.62   3781.78 o 
  11  29   9     3374.76     1546.68   3510.42 o 
  13  29   9     7494.84    11177.58   4851.34 o 
  15  29   9     7899.90    12615.95   6435.96 o 
   1  31   9    38046.56    35342.01   5464.73 o 
   3  31   9    27267.38    32464.85   5245.55 o 
   5  31   9    31174.00    32749.32   5154.92 o 
   7  31   9    17972.07    16340.44   4529.68 o 
   9  31   9     8187.73     7217.82   3953.77 o 
   2   0  10  2424562.75  2390398.75  56409.77 o 
   6   0  10   537283.44   533963.00  14005.62 o 
  10   0  10    39047.04    43275.75   2387.48 o 
  14   0  10  1510054.50  1502970.38  37290.02 o 
  18   0  10    43853.21    43677.11   4072.63 o 
  22   0  10  1002764.19   954481.69  35393.05 o 
  26   0  10   129392.22   130168.78   8625.86 o 
   0   2  10      666.07    -1036.04   1036.04 o 
   2   2  10   278146.09   272455.00   6492.98 o 
   4   2  10      769.47      874.53    689.53 o 
   6   2  10  1556831.62  1556328.75  25210.02 o 
   8   2  10      723.98      140.74    532.88 o 
  10   2  10   552354.06   562082.12  11649.76 o 
  12   2  10      576.81      571.09    727.43 o 
  14   2  10   195515.20   179928.48   5007.20 o 
  16   2  10      494.21       37.92    806.12 o 
  18   2  10   734508.25   711595.56  16066.31 o 
  20   2  10      470.48      206.90   1184.80 o 
  22   2  10    43249.02    44674.53   2936.26 o 
  24   2  10      193.17    -1292.36   1445.57 o 
  26   2  10    79901.66    76530.23   6305.36 o 
  28   2  10      172.59     2315.85   2693.69 o 
  30   2  10     9147.56     9263.97   3766.54 o 
   2   4  10    47830.38    49475.36   2905.05 o 
   4   4  10       64.01      835.16    971.52 o 
   6   4  10  1140775.75  1104971.50  29533.49 o 
   8   4  10       73.80      248.76    737.03 o 
  10   4  10  2642823.25  2683178.50  64494.33 o 
  12   4  10      157.34      182.15   1328.56 o 
  14   4  10   142952.59   142219.39   5842.17 o 
  16   4  10        7.69     -758.80   1083.13 o 
  18   4  10   776510.50   779612.75  21668.66 o 
  20   4  10       19.49     -532.39   1372.68 o 
  22   4  10    49887.52    49553.04   3447.25 o 
  24   4  10      312.47      904.99   1480.93 o 
  26   4  10   125963.67   130586.76   5575.13 o 
  28   4  10       10.75     -388.20   1968.11 o 
  30   4  10    34185.54    32640.61   4410.68 o 
   0   6  10     2131.24     3205.70   1925.86 o 
   2   6  10  1116476.88  1080734.62  27782.61 o 
   4   6  10     1076.48      664.07   1070.94 o 
   6   6  10    79371.84    75367.37   4064.62 o 
   8   6  10      642.21     1323.42   1535.78 o 
  10   6  10  2742282.00  2721023.25  65629.72 o 
  12   6  10      731.03      288.94   1162.65 o 
  14   6  10   557808.62   517994.78  21666.35 o 
  16   6  10      112.17       59.82   1215.14 o 
  18   6  10   126941.75   119825.06   5857.14 o 
  20   6  10      176.19     1698.00   1546.15 o 
  22   6  10   642075.44   654352.81  43978.84 o 
  24   6  10      136.21     1569.76   1549.43 o 
  26   6  10   145400.19   143491.94   6126.83 o 
  28   6  10      268.53     2013.21   1977.04 o 
  30   6  10   156631.58   173901.05   8616.03 o 
   2   8  10  2102854.00  2072937.50  50609.11 o 
   4   8  10       68.48      445.50   1241.62 o 
   6   8  10   363688.19   363775.06  11038.20 o 
   8   8  10      343.02    -1088.20   1088.20 o 
  10   8  10    21466.41    25334.18   3017.36 o 
  12   8  10      151.37    -1059.99   1059.99 o 
  14   8  10  1032755.31   991334.94  34425.61 o 
  16   8  10      695.46     3092.18   1464.29 o 
  18   8  10    83645.19    88983.82   7751.54 o 
  20   8  10      186.36    -1344.29   1450.37 o 
  22   8  10   610122.31   604584.12  18465.24 o 
  24   8  10       65.14     -189.37   1576.28 o 
  26   8  10   201232.09   206747.09   7588.81 o 
  28   8  10      396.00     5569.67   2970.45 o 
  30   8  10   379137.53   400276.16  23683.79 o 
   0  10  10     4045.19     3303.27   2413.46 o 
   2  10  10   369292.88   359499.59  25749.83 o 
   4  10  10     1086.24     1833.62   1487.03 o 
   6  10  10  1531518.88  1506862.12  36984.43 o 
   8  10  10       81.15     1718.01   1405.64 o 
  10  10  10   443277.22   393827.34  45273.82 o 
  12  10  10     2263.20     1978.03   1363.25 o 
  14  10  10   258329.44   239093.98   8663.91 o 
  16  10  10      628.50      -11.08   2291.48 o 
  18  10  10   708895.38   667794.81  20201.34 o 
  20  10  10      595.21      866.52   1631.87 o 
  22  10  10    50919.71    43806.10   4364.15 o 
  24  10  10      469.86    -1005.30   1551.22 o 
  26  10  10    95188.53    96398.26   5401.19 o 
  28  10  10       25.59    -1310.15   1729.68 o 
  30  10  10    18348.15    20741.69   4268.24 o 
   2  12  10    54201.75    55243.16   9726.02 o 
   4  12  10      254.91     -695.17   1372.23 o 
   6  12  10   719117.69   729726.38  28964.12 o 
   8  12  10      601.17     1201.32   1366.40 o 
  10  12  10  2214077.25  2201839.25  54145.16 o 
  12  12  10      328.52      -53.06   1402.63 o 
  14  12  10    31433.61    28840.07   3190.26 o 
  16  12  10      420.18     1144.59   1522.55 o 
  18  12  10   851358.44   853879.50  23497.86 o 
  20  12  10       43.17    -1838.85   2260.99 o 
  22  12  10    25263.71    27412.31   3808.18 o 
  24  12  10      849.73     -603.86   1757.95 o 
  26  12  10   226275.72   221138.25  12115.17 o 
  28  12  10      463.94     2746.80   2314.15 o 
   0  14  10     4409.20     3583.62   2693.81 o 
   2  14  10    72499.85    76381.16   4923.75 o 
   4  14  10      624.84     -600.99   1405.54 o 
   6  14  10   702067.56   689902.62  27440.50 o 
   8  14  10     1298.44     -914.16   2498.70 o 
  10  14  10   367533.41   366321.91  12282.41 o 
  12  14  10      292.12     -371.34   1336.70 o 
  14  14  10    60740.83    60004.90   4655.17 o 
  16  14  10       77.12     -756.86   1488.22 o 
  18  14  10   373234.22   348248.88  12778.94 o 
  20  14  10      503.91     2207.73   2036.12 o 
  22  14  10    21543.49    25740.22   3801.38 o 
  24  14  10      161.92     -797.67   1998.38 o 
  26  14  10    34484.82    35498.60   4164.69 o 
  28  14  10      449.62     2137.53   2404.56 o 
   2  16  10  1328749.88  1382938.00  41527.48 o 
   4  16  10      290.61     -701.29   1523.59 o 
   6  16  10   224287.94   238070.56   9338.04 o 
   8  16  10      376.54     -524.44   1449.01 o 
  10  16  10    17637.31    17868.42   2917.25 o 
  12  16  10      937.28      148.50   1525.73 o 
  14  16  10   636147.62   635024.19  19543.22 o 
  16  16  10      704.57      404.44   3473.78 o 
  18  16  10    84631.55    79075.44   5838.88 o 
  20  16  10      208.96     -245.44   1941.04 o 
  22  16  10   369605.28   339075.34  13378.81 o 
  24  16  10      890.44      826.98   2021.66 o 
  26  16  10   170723.03   174551.00   7644.46 o 
   0  18  10     4337.03     6411.48   3339.82 o 
   2  18  10   525203.69   486640.03  21928.09 o 
   4  18  10      449.02     -803.29   1433.45 o 
   6  18  10    36683.60    40236.98   5846.37 o 
   8  18  10      357.03     2856.87   2020.94 o 
  10  18  10  1301076.62  1330211.62  37145.18 o 
  12  18  10     2305.65     2084.73   1915.89 o 
  14  18  10   263349.34   249054.14  10375.16 o 
  16  18  10     1034.88    -1240.97   1856.81 o 
  18  18  10    76145.78    80880.77   6147.54 o 
  20  18  10      343.61    -1148.00   2205.14 o 
  22  18  10   326887.25   325450.94  12853.95 o 
  24  18  10      631.16    -1081.41   2070.24 o 
  26  18  10    85174.23    84118.32   6039.50 o 
   2  20  10    33298.55    30601.74   3950.89 o 
   4  20  10      351.60      401.82   2047.78 o 
   6  20  10   461894.09   456618.50  15661.92 o 
   8  20  10      889.55     -344.23   1865.31 o 
  10  20  10  1132526.88  1169137.50  32200.71 o 
  12  20  10      243.48     -529.67   1852.48 o 
  14  20  10    51783.68    58669.24   6547.98 o 
  16  20  10     1000.36     1544.71   2124.19 o 
  18  20  10   401374.12   392645.50  14649.87 o 
  20  20  10      281.53    -2140.03   2140.03 o 
  22  20  10    21691.54    25031.76   3829.61 o 
  24  20  10      807.66     -334.55   2345.58 o 
   0  22  10     8741.45     8093.85   3717.81 o 
   2  22  10   226679.59   244465.42  10398.49 o 
   4  22  10      262.31      112.61   2082.99 o 
   6  22  10   741303.19   725886.75  22197.21 o 
   8  22  10     1014.42      197.98   2193.39 o 
  10  22  10   233640.70   237247.73  11179.41 o 
  12  22  10      978.18     2141.70   2657.15 o 
  14  22  10   155284.64   142183.50   8035.19 o 
  16  22  10      380.83     -593.05   2422.85 o 
  18  22  10   366747.66   370502.41  17183.28 o 
  20  22  10      231.70     1697.52   2764.58 o 
  22  22  10    27033.30    33697.79   4577.85 o 
   2  24  10   647521.44   661564.62  21042.57 o 
   4  24  10      265.54    -1879.12   2099.37 o 
   6  24  10   163041.47   166765.72   9122.69 o 
   8  24  10      389.43     -468.53   2280.46 o 
  10  24  10     2462.62     5139.45   2868.33 o 
  12  24  10      870.42      765.64   4912.06 o 
  14  24  10   461109.50   453154.31  16546.12 o 
  16  24  10      963.54     1980.05   2730.67 o 
  18  24  10    19218.68    18736.40   4334.72 o 
  20  24  10      239.59     -349.84   4613.41 o 
   0  26  10     1802.05      426.61   3644.46 o 
   2  26  10     5942.74    11037.98   3471.96 o 
   4  26  10      255.98      671.88   2654.99 o 
   6  26  10   166612.31   160531.84   8650.04 o 
   8  26  10      864.68     1088.99   2604.78 o 
  10  26  10   141571.95   142564.39   8751.29 o 
  12  26  10     1915.46     2440.97   3061.30 o 
  14  26  10     8838.74     9188.67   3572.82 o 
  16  26  10      467.67     2292.79   3029.39 o 
  18  26  10   106099.31    96276.94   7974.87 o 
   2  28  10    19263.69    21554.90   4179.35 o 
   4  28  10      360.21      227.82   2937.47 o 
   6  28  10   245835.33   249794.44  11462.69 o 
   8  28  10      512.01     -108.44   2889.29 o 
  10  28  10   498838.97   486045.31  18115.87 o 
  12  28  10      404.46      680.40   2928.49 o 
  14  28  10    44250.04    46417.21   5943.82 o 
   0  30  10     6120.59     6874.70   4948.81 o 
   2  30  10   131183.33   119659.34   8609.41 o 
   4  30  10      628.13     -256.73   2989.81 o 
   6  30  10    12956.66    25711.22   5576.82 o 
   8  30  10      198.10     3621.35   3196.28 o 
  10  30  10   359219.75   367916.12  22202.48 o 
   1   1  11   491109.81   502993.38  13420.13 o 
   3   1  11   117969.26   111651.05   4135.29 o 
   5   1  11    65802.55    61498.12   2774.96 o 
   7   1  11    18174.31    19435.47   1447.93 o 
   9   1  11    96681.22    94466.12   3213.05 o 
  11   1  11     9758.56     7681.05   1185.96 o 
  13   1  11   104731.89   105038.17   3701.35 o 
  15   1  11    57174.60    56104.07   2810.50 o 
  17   1  11    59401.90    61858.52   3539.22 o 
  19   1  11   138184.42   131657.48   5714.50 o 
  21   1  11    15065.77    13524.95   2368.79 o 
  23   1  11    33423.82    28431.41   5218.12 o 
  29   1  11   107597.21    94851.55  10002.35 o 
  31   1  11     4944.17     6204.23   4668.41 o 
   1   3  11   400536.34   392916.72  11179.74 o 
   3   3  11    78414.82    79040.74   3532.99 o 
   5   3  11   126019.99   122833.76   4541.39 o 
   7   3  11    10077.22     9348.35   1493.45 o 
   9   3  11   126587.11   124202.46   4869.75 o 
  11   3  11     5530.70     5476.44   1968.58 o 
  13   3  11    84082.22    88540.28   3922.51 o 
  15   3  11    37409.62    35104.20   2847.48 o 
  17   3  11    55039.24    54172.90   3495.23 o 
  19   3  11   120706.39   120201.27   5514.77 o 
  21   3  11    78530.55    77701.93   4612.51 o 
  23   3  11    14241.33    17238.72   2383.48 o 
  25   3  11     4815.37     8718.47   2303.94 o 
  27   3  11     6111.94     8898.11   4351.54 o 
  29   3  11   109177.52   112698.31  10746.53 o 
   1   5  11   508757.16   520004.72  17199.06 o 
   3   5  11    97917.33    98686.55   6912.45 o 
   5   5  11   102659.34   104142.44   4359.01 o 
   7   5  11    22625.71    21531.55   3809.88 o 
   9   5  11    54985.87    53694.41   4244.07 o 
  11   5  11     5373.97     6892.48   1581.51 o 
  13   5  11   101318.72    97839.75   4641.17 o 
  15   5  11    51547.70    47835.93   3454.11 o 
  17   5  11    27046.23    31156.50   2965.33 o 
  19   5  11   109335.33   109765.57   6417.15 o 
  21   5  11    62657.48    62158.06   4336.53 o 
  23   5  11    18086.55    18793.01   2568.65 o 
  25   5  11      328.36      235.55   1615.05 o 
  27   5  11     4799.38     8078.03   6582.10 o 
  29   5  11    98343.82    96011.77   6407.22 o 
   1   7  11   516081.34   513583.75  14574.39 o 
   3   7  11    94255.45    93084.31   7723.36 o 
   5   7  11    46330.14    41618.29   3128.70 o 
   7   7  11    28721.73    27462.02   2653.42 o 
   9   7  11    58328.30    53347.18   3399.14 o 
  11   7  11     5268.70     6210.41   2352.53 o 
  13   7  11    96353.41    97683.11   4995.78 o 
  15   7  11    60041.85    57512.17   3835.48 o 
  17   7  11    45616.24    46942.32   5913.83 o 
  19   7  11   101992.03    93121.37   5113.19 o 
  21   7  11    22418.88    19640.74   3553.63 o 
  23   7  11    26415.43    26972.46   3499.27 o 
  25   7  11     9555.52     9447.83   2312.83 o 
  27   7  11     1047.36     1458.91   2008.89 o 
  29   7  11    92127.52    94055.02   6446.95 o 
   1   9  11   326465.34   335961.91  10875.29 o 
   3   9  11    84764.45    79175.05   4392.13 o 
   5   9  11    85301.42    81729.66   4391.80 o 
   7   9  11     3489.00     2907.10   1508.07 o 
   9   9  11   111677.48   110491.77   5168.47 o 
  11   9  11     6432.06     7833.78   1790.28 o 
  13   9  11    80868.70    74046.47   4397.56 o 
  15   9  11    27060.73    24598.52   2917.41 o 
  17   9  11    90451.29    87330.59   4944.30 o 
  19   9  11   100054.93    92091.89   5526.99 o 
  21   9  11    26030.09    23375.31   3368.94 o 
  23   9  11    19546.41    23874.94   6052.57 o 
  25   9  11    15853.64    20114.43   2951.62 o 
  27   9  11     3429.15     4453.10   2116.88 o 
  29   9  11    89218.34    99360.01   5846.06 o 
   1  11  11   287273.28   273693.66   9831.90 o 
   3  11  11    89998.32    86411.36   4893.68 o 
   5  11  11    46361.25    45167.41   7999.46 o 
   7  11  11    18254.77    19936.86   2667.44 o 
   9  11  11   100451.33    99085.53   5056.57 o 
  11  11  11    12321.75    11571.75   2395.34 o 
  13  11  11    81128.86    74854.74   4699.57 o 
  15  11  11    32159.83    34547.76   3563.69 o 
  17  11  11    29190.97    28283.26   3410.61 o 
  19  11  11   135590.31   121433.34   6303.66 o 
  21  11  11    39618.29    38452.54   6388.82 o 
  23  11  11    18672.50    18557.36   3288.73 o 
  25  11  11     4084.37     3020.12   2145.90 o 
  27  11  11    12262.07    11124.47   3000.68 o 
  29  11  11    70831.18    80088.04   5535.48 o 
   1  13  11   359967.31   361151.09  16867.45 o 
   3  13  11    54483.31    50851.93   4205.12 o 
   5  13  11   103755.19   102774.77   5431.50 o 
   7  13  11    15929.96    17879.57   2756.94 o 
   9  13  11    30132.80    29634.17   3383.25 o 
  11  13  11     3096.02     3776.13   1859.78 o 
  13  13  11    52023.22    50503.47   4265.83 o 
  15  13  11    51511.64    44008.02   4170.12 o 
  17  13  11    17376.90    18588.47   2994.96 o 
  19  13  11    77295.91    69534.22   5377.66 o 
  21  13  11    38396.89    40186.69   4490.67 o 
  23  13  11    22814.81    27775.77   4071.72 o 
  25  13  11     1334.21     3842.74   2259.74 o 
  27  13  11     5309.84     5667.90   2459.41 o 
   1  15  11   286543.03   297670.19  10879.59 o 
   3  15  11    21928.78    20934.37   3109.69 o 
   5  15  11    63168.89    62333.15   4835.94 o 
   7  15  11    12941.86    12450.83   2528.99 o 
   9  15  11    63136.13    62515.55   6109.94 o 
  11  15  11     2069.43     3317.14   1869.24 o 
  13  15  11    26608.41    21726.51   3259.37 o 
  15  15  11    39297.72    41296.82   4217.99 o 
  17  15  11    42607.01    39968.62   4286.91 o 
  19  15  11    52611.18    51738.74   5010.44 o 
  21  15  11    33439.48    33705.34   4340.57 o 
  23  15  11    20142.55    22775.33   4607.99 o 
  25  15  11    11329.51    12651.25   2893.65 o 
  27  15  11      574.28     3853.62   2435.00 o 
   1  17  11   196024.30   195645.66   8598.02 o 
   3  17  11    80011.52    86132.68   5614.46 o 
   5  17  11    35920.90    38299.91   4273.48 o 
   7  17  11     5159.81     6337.36   2334.57 o 
   9  17  11    50484.62    52156.67   4773.92 o 
  11  17  11     8396.04     8818.86   2478.51 o 
  13  17  11    79708.36    79642.26   5787.15 o 
  15  17  11    13747.25    13226.54   3020.43 o 
  17  17  11    51561.13    50881.59   8279.40 o 
  19  17  11    70402.49    70415.15   5901.74 o 
  21  17  11    15991.71    12209.99   5186.88 o 
  23  17  11    13845.27    16994.73   3696.79 o 
  25  17  11     9286.86    10621.00   3951.42 o 
   1  19  11   172820.12   191732.17   8622.25 o 
   3  19  11    75250.39    79308.23   5834.25 o 
   5  19  11    26245.55    25477.27   3753.83 o 
   7  19  11     9209.74     7957.46   2628.22 o 
   9  19  11    46381.36    55390.85   5146.43 o 
  11  19  11    14185.38    15456.55   3072.41 o 
  13  19  11    79205.16    67655.05   5750.65 o 
  15  19  11    17551.19    14934.50   3305.23 o 
  17  19  11    12293.83    11143.40   3126.00 o 
  19  19  11    87133.09    80596.16   6543.93 o 
  21  19  11    32820.77    30693.56   4540.84 o 
  23  19  11     7891.52     8604.12   2823.55 o 
   1  21  11   187879.48   184449.02  22999.03 o 
   3  21  11    19007.10    27800.14   5473.56 o 
   5  21  11    95118.73    98598.94   6859.55 o 
   7  21  11     5288.59     6010.25   2668.34 o 
   9  21  11    13513.31    19501.41   3651.06 o 
  11  21  11      912.87     -822.45   2072.15 o 
  13  21  11    19466.75    21564.23   3654.65 o 
  15  21  11    28249.52    28277.55   4311.18 o 
  17  21  11    15440.34    16347.76   3759.24 o 
  19  21  11    31202.66    27334.07   4557.10 o 
  21  21  11    38206.46    32333.38   4874.85 o 
   1  23  11   160313.09   159063.41   8456.20 o 
   3  23  11    13726.80    18358.83   3547.46 o 
   5  23  11    24850.57    33346.84   4572.94 o 
   7  23  11    19907.52    23041.61   3985.57 o 
   9  23  11    20865.73    17288.84   3612.83 o 
  11  23  11       42.17      762.68   2643.78 o 
  13  23  11    11482.39    15324.96   3744.63 o 
  15  23  11    33580.64    34575.51   6778.56 o 
  17  23  11    11440.32    16920.61   4058.28 o 
  19  23  11    35779.87    39456.99   5391.37 o 
   1  25  11    86172.37    84352.58   6972.76 o 
   3  25  11    51555.74    51301.17   5617.27 o 
   5  25  11    19645.36    22781.88   4260.75 o 
   7  25  11     2392.22     2244.14   2764.59 o 
   9  25  11    27330.05    28823.28   4821.53 o 
  11  25  11     8660.91    10359.89   3603.57 o 
  13  25  11    44881.88    49905.50   5846.76 o 
  15  25  11     9278.64     6067.85   3440.47 o 
  17  25  11    28521.26    27012.62   4762.91 o 
   1  27  11    52339.16    52048.99   8419.52 o 
   3  27  11    27880.65    32129.88   5023.13 o 
   5  27  11    20804.11    18089.80   4242.08 o 
   7  27  11     1650.69      -11.08   2705.81 o 
   9  27  11    44612.76    51074.45   6124.49 o 
  11  27  11     5789.42     7485.21   3631.08 o 
  13  27  11    28955.09    27979.54   5050.98 o 
  15  27  11     5369.25     5984.85   4802.51 o 
   1  29  11    94142.85   100815.77   8012.10 o 
   3  29  11     8856.40    13358.81   4177.26 o 
   5  29  11    46458.07    56777.88   9132.32 o 
   7  29  11     4903.78     9586.81   3977.24 o 
   9  29  11     1873.99    -1625.73   3152.93 o 
  16   0  12   209472.44   197842.97  10403.79 o 
  20   0  12  1774539.75  1784313.25  64473.00 o 
   4   2  12   313775.94   320489.28  14210.27 o 
   6   2  12      676.40      304.72   1779.55 o 
   8   2  12    77145.45    80849.35   5794.12 o 
  10   2  12      568.79       36.57   1694.23 o 
  12   2  12    76787.88    80027.71   6232.92 o 
  14   2  12      326.53     1950.19   2035.51 o 
  16   2  12   182337.44   184940.17  10071.66 o 
  18   2  12      625.60    -1621.10   1852.68 o 
  20   2  12    38859.56    46770.37   6047.47 o 
  22   2  12      202.49     1633.28   2742.45 o 
  24   2  12     5483.92     2681.61   3120.42 o 
  26   2  12      322.26     3388.45   3815.06 o 
  28   2  12   107945.51   112075.21  10478.08 o 
   0   4  12  1018850.88  1018247.00  36911.58 o 
   2   4  12      475.83     -266.43   1383.42 o 
   4   4  12  3830461.00  3837508.50  90004.80 o 
   6   4  12        7.36     -667.91   1002.22 o 
   8   4  12   422821.66   441424.09  20171.69 o 
  10   4  12      319.94      568.94   1102.73 o 
  12   4  12  1173220.88  1174449.75  37587.79 o 
  14   4  12      288.91       66.72   1810.02 o 
  16   4  12    14813.24    14006.75   2184.22 o 
  18   4  12       25.41      504.56   1493.11 o 
  20   4  12   186625.47   200011.16  11743.10 o 
  22   4  12       96.16     2169.58   2815.58 o 
  24   4  12    62072.93    66372.02   9066.49 o 
  26   4  12      139.03     5107.05   3729.73 o 
  28   4  12   601800.25   625479.50  29340.58 o 
   2   6  12      412.31      -37.18   1260.87 o 
   4   6  12   223875.11   221450.98   7732.04 o 
   6   6  12      964.93      303.27   1208.56 o 
   8   6  12   145963.88   137155.41   5661.98 o 
  10   6  12      753.38     2477.34   1870.97 o 
  12   6  12   156110.78   149163.08   6188.98 o 
  14   6  12      614.23     -165.71   1215.07 o 
  16   6  12   148892.00   147984.80   6173.61 o 
  18   6  12      355.84      655.74   1507.67 o 
  20   6  12   119234.60   127078.12   6067.52 o 
  22   6  12      140.86    -1363.35   1648.22 o 
  24   6  12    27127.07    28136.14   4101.32 o 
  26   6  12      140.20      768.09   2321.76 o 
  28   6  12   100277.52   106384.59  10526.24 o 
   0   8  12   240493.34   260130.23  12719.38 o 
   2   8  12       74.58        0.38   1347.03 o 
   4   8  12   139844.23   136241.88   5859.43 o 
   6   8  12     1385.81     -690.28   1399.01 o 
   8   8  12  3161325.50  3157336.00  79013.03 o 
  10   8  12      126.46     1281.45   1391.05 o 
  12   8  12    89597.66    92765.16  19596.95 o 
  14   8  12        8.17      386.92   1463.27 o 
  16   8  12  1068532.25  1046957.50  28377.08 o 
  18   8  12      481.08      598.23   1551.84 o 
  20   8  12   375450.19   361972.28  12275.03 o 
  22   8  12      146.50     2077.12   2067.38 o 
  24   8  12   271865.22   272956.88   9129.90 o 
  26   8  12       80.33     3074.08   3496.91 o 
  28   8  12     3646.92     8358.45   5326.58 o 
   2  10  12     1193.74     1736.90   1767.98 o 
   4  10  12   250506.17   246219.08   9089.85 o 
   6  10  12      814.90     1054.09   1401.33 o 
   8  10  12    54603.43    54059.88   4043.39 o 
  10  10  12      269.48      881.71   1494.19 o 
  12  10  12    63168.99    60875.62   4294.30 o 
  14  10  12      371.35    -1113.54   1360.56 o 
  16  10  12   156488.92   145627.53   6503.36 o 
  18  10  12     1174.35     1428.14   1849.47 o 
  20  10  12    25155.10    33358.52   3835.90 o 
  22  10  12      407.84     1913.57   2048.88 o 
  24  10  12     7609.87     9384.39   2557.64 o 
  26  10  12      201.20       18.73   1899.01 o 
  28  10  12    98194.76   100968.91   5995.90 o 
   0  12  12  3508376.50  3728411.75 125159.09 o 
   2  12  12      257.96     -808.61   1509.56 o 
   4  12  12   509407.97   497870.16  14536.02 o 
   6  12  12      948.55      304.09   1580.82 o 
   8  12  12   307257.19   292161.56  10182.51 o 
  10  12  12      165.58      592.27   1512.40 o 
  12  12  12    75577.91    68645.27   4686.88 o 
  14  12  12      648.04    -1682.04   1682.04 o 
  16  12  12   607774.12   591887.31  18563.66 o 
  18  12  12      151.98     -437.44   1741.70 o 
  20  12  12   104505.00   105379.12   6297.00 o 
  22  12  12       78.66      126.04   2079.26 o 
  24  12  12   529654.62   551462.50  36917.73 o 
  26  12  12      234.13     1589.90   2124.21 o 
   2  14  12      297.87     2344.29   1862.10 o 
   4  14  12   182644.12   184026.67   8100.96 o 
   6  14  12     1999.53     1877.44   1783.78 o 
   8  14  12    55823.18    61803.96   4808.99 o 
  10  14  12      765.87     1272.75   1702.89 o 
  12  14  12    62210.39    57561.27   7762.12 o 
  14  14  12      757.93     1222.96   1860.34 o 
  16  14  12   122126.27   111872.02   9540.78 o 
  18  14  12     1093.74      341.29   1991.25 o 
  20  14  12    31704.50    36424.09   4393.91 o 
  22  14  12      216.90     -607.99   5308.16 o 
  24  14  12     2952.00     3586.32   2447.92 o 
  26  14  12      225.89    -2008.96   2008.96 o 
   0  16  12   373201.66   389068.22  19333.57 o 
   2  16  12      806.85     -569.80   2035.52 o 
   4  16  12   219672.88   223586.86   9269.31 o 
   6  16  12      609.29     1681.74   1877.02 o 
   8  16  12  2518286.00  2606406.75  65246.25 o 
  10  16  12      349.84     -570.68   1877.06 o 
  12  16  12    54827.80    53867.76   4912.51 o 
  14  16  12      565.02     1738.15   2045.70 o 
  16  16  12   925223.69   907592.00  26435.25 o 
  18  16  12      188.21     1299.66   2341.08 o 
  20  16  12   195065.91   195138.88   9034.28 o 
  22  16  12      334.48     5748.92   9202.45 o 
  24  16  12   283675.94   309753.22  23082.54 o 
   2  18  12     1039.57      377.77   1957.64 o 
   4  18  12   107683.98   113148.70   6559.48 o 
   6  18  12      826.50    -1646.10   1929.71 o 
   8  18  12    72675.47    80013.75   6860.20 o 
  10  18  12      349.37        3.31   2058.23 o 
  12  18  12   101338.30   101713.34   6608.07 o 
  14  18  12      391.21     -502.45   2070.39 o 
  16  18  12    85289.20    84542.36   9141.29 o 
  18  18  12     2269.31    -2504.18   5229.02 o 
  20  18  12    62704.16    59328.26   5868.76 o 
  22  18  12      371.26      508.50   2771.97 o 
  24  18  12    12618.69    16163.56   5436.61 o 
   0  20  12   572030.00   573162.12  26523.72 o 
   2  20  12      142.61    -1948.13   1961.48 o 
   4  20  12  1221147.25  1220243.88  33795.20 o 
   6  20  12     2434.63     2199.01   2523.10 o 
   8  20  12    51425.42    64167.32   5769.90 o 
  10  20  12      443.52    -1035.60   2309.76 o 
  12  20  12   370093.38   361269.00  13861.28 o 
  14  20  12      324.51     1423.26   2450.33 o 
  16  20  12    11750.17    15477.14   3557.63 o 
  18  20  12      807.58     -214.74   2480.42 o 
  20  20  12    43366.17    42459.63   6614.38 o 
  22  20  12        7.42    -1761.86   2699.79 o 
   2  22  12      483.67     -956.47   2228.24 o 
   4  22  12   102661.72   114505.05   7472.81 o 
   6  22  12     2028.93     4402.13   2727.76 o 
   8  22  12    20233.00    30063.23   4447.30 o 
  10  22  12      575.12     4728.37   2825.42 o 
  12  22  12    32621.72    38706.81   5042.43 o 
  14  22  12      515.58    -1476.31   2467.23 o 
  16  22  12    84119.26    84611.45   7037.48 o 
  18  22  12      633.45    -1810.08   2675.39 o 
  20  22  12    11042.79    17722.54   4205.16 o 
   0  24  12   111246.66   107741.27  10844.88 o 
   2  24  12      424.59     3994.67   4083.21 o 
   4  24  12   217309.73   214770.83  12599.36 o 
   6  24  12     1112.76      614.85   2709.00 o 
   8  24  12   281203.12   284545.34  12272.17 o 
  10  24  12      120.90    -1633.16   2583.63 o 
  12  24  12   457272.25   441256.34  16630.46 o 
  14  24  12      542.05      -41.43   3431.12 o 
  16  24  12    63656.99    70905.83   7968.86 o 
  18  24  12      615.08    -3376.27   3644.42 o 
   2  26  12      681.81      889.02   2782.41 o 
   4  26  12    57477.57    66585.27   6590.09 o 
   6  26  12      512.54      667.20   2840.75 o 
   8  26  12    22100.94    30634.84   4860.74 o 
  10  26  12      590.26    -1009.46   2958.94 o 
  12  26  12    42818.14    42581.67   5752.15 o 
  14  26  12      298.51     2388.43   3851.62 o 
   0  28  12   157813.80   159571.03  13117.60 o 
   2  28  12      538.14    -1829.83   4253.85 o 
   4  28  12   896104.12   962863.56  29591.13 o 
   6  28  12      883.47    -1409.49   3169.97 o 
   8  28  12   121229.51   137603.30   9397.31 o 
  10  28  12      576.32    -2958.94   2958.94 o 
   3   5  13    51189.73    50083.90   5036.44 o 
   5   5  13    23252.45    21493.42   3864.67 o 
   7   5  13   252695.97   248608.83  12584.39 o 
   9   5  13    54820.13    57462.07   5865.72 o 
  11   5  13    42209.24    42310.68   5340.66 o 
  13   5  13     2243.16     2523.10   2413.40 o 
  15   5  13    18629.48    20931.21   4144.79 o 
  17   5  13    18257.18    12495.23   3815.62 o 
  19   5  13   219051.98   212816.58  12954.58 o 
  21   5  13    17962.26    15908.38   4461.66 o 
  23   5  13     7194.81    12652.49   4351.58 o 
  25   5  13    63016.16    71140.98   8450.58 o 
   1   7  13    46493.11    48073.90   3545.43 o 
   3   7  13    57179.23    55708.38   3638.35 o 
   5   7  13    39151.54    41804.18   3297.16 o 
   7   7  13   246519.89   244839.64   8584.16 o 
   9   7  13    46465.89    44726.29   3429.37 o 
  11   7  13    57167.35    57407.00   4006.00 o 
  13   7  13     1064.75     2082.62   1563.21 o 
  15   7  13     8402.31     9927.29   2152.64 o 
  17   7  13    21101.02    22479.71   4681.24 o 
  19   7  13   197775.06   184260.78  12048.85 o 
  21   7  13    19437.30    20882.24   5132.18 o 
  23   7  13    32716.90    32697.86   6193.33 o 
  25   7  13    57289.85    61971.53   6645.55 o 
  27   7  13     4945.67     4534.33   4253.99 o 
   1   9  13    65409.82    63368.84   4355.14 o 
   3   9  13    91810.67    91345.18   4947.08 o 
   5   9  13    63882.46    63684.94   4157.42 o 
   7   9  13   203525.81   204718.20   7796.03 o 
   9   9  13    47258.39    43529.77   3682.11 o 
  11   9  13    35926.13    33560.94   3396.76 o 
  13   9  13    16454.68    15801.13   2527.56 o 
  15   9  13     7325.96     7719.12   2078.97 o 
  17   9  13    25921.18    21755.31   3031.40 o 
  19   9  13   237686.28   228666.31   9305.32 o 
  21   9  13    12258.55    14650.02   2910.58 o 
  23   9  13    14311.34    15444.63   4973.49 o 
  25   9  13    52192.38    56053.58   6082.31 o 
  27   9  13      741.16     1123.04   2872.12 o 
   1  11  13    40732.89    40299.50   6505.08 o 
   3  11  13    62730.30    60025.36   4412.80 o 
   5  11  13    37037.10    34095.90   3525.86 o 
   7  11  13   151892.67   154899.02   6855.82 o 
   9  11  13    54846.46    61090.93   6627.69 o 
  11  11  13    36179.43    34909.79   3667.49 o 
  13  11  13     5297.16     5296.48   1979.53 o 
  15  11  13    17309.04    17396.36   2940.03 o 
  17  11  13    13661.35    13424.44   3346.14 o 
  19  11  13   179629.72   171187.62   8494.93 o 
  21  11  13    12652.22    13960.41   3092.75 o 
  23  11  13     9793.10    11691.53   4400.41 o 
  25  11  13    56036.83    55213.53   7358.76 o 
   1  13  13    59436.87    56408.27   4666.90 o 
   3  13  13    12467.26    10083.48   2803.70 o 
   5  13  13    13772.24    15646.25   2787.78 o 
   7  13  13   146846.17   144597.62   6892.54 o 
   9  13  13    40239.45    36622.71   3900.58 o 
  11  13  13    53732.08    53565.64   4546.05 o 
  13  13  13     1094.63      107.04   1830.04 o 
  15  13  13    16428.92    13956.50   2848.99 o 
  17  13  13    21309.10    18694.82   3198.56 o 
  19  13  13   120890.51   116205.30   6682.55 o 
  21  13  13    18546.26    20168.47   6418.20 o 
  23  13  13     3351.83     4105.25   2713.92 o 
  25  13  13    39085.06    40078.02   4272.68 o 
   1  15  13    51717.39    59220.02   4991.88 o 
   3  15  13    49096.11    53027.59   4821.54 o 
   5  15  13    41740.59    47826.84   4539.88 o 
   7  15  13   198832.75   197373.58   8664.29 o 
   9  15  13    14091.95    17034.99   3132.37 o 
  11  15  13    46785.89    49707.86   4738.88 o 
  13  15  13     1677.87      563.97   1993.24 o 
  15  15  13    20287.50    22612.37   3535.72 o 
  17  15  13    27494.68    26259.95   3981.30 o 
  19  15  13   139770.44   136769.67   7541.11 o 
  21  15  13    14967.51    25831.47  10495.56 o 
  23  15  13    14932.73    15965.01   3592.03 o 
   1  17  13    24151.51    27522.54   3911.84 o 
   3  17  13    47011.05    47666.83   4948.68 o 
   5  17  13    27409.26    28618.53   3953.46 o 
   7  17  13   102646.80   114110.34   9301.60 o 
   9  17  13    47235.55    43162.96   4775.53 o 
  11  17  13    12079.24    14407.74   3286.93 o 
  13  17  13     7586.16    10289.83   2925.36 o 
  15  17  13      609.43      167.33   2189.43 o 
  17  17  13     7704.65     6708.58   3339.88 o 
  19  17  13   157945.73   162393.30   8590.73 o 
  21  17  13     6572.89     5951.34   2919.32 o 
  23  17  13    19444.05    28138.62   7990.74 o 
   1  19  13    24178.88    24527.40   4266.86 o 
   3  19  13    53694.66    54691.37   5434.56 o 
   5  19  13    30795.56    36743.56   4628.38 o 
   7  19  13    83120.52    78248.18   6253.74 o 
   9  19  13    40305.15    38813.09   4820.31 o 
  11  19  13    14027.29    16870.96   3527.55 o 
  13  19  13     2845.64     3545.65   2629.44 o 
  15  19  13     8723.10     4573.48   2804.87 o 
  17  19  13     7529.59     7180.10   3058.43 o 
  19  19  13   130911.93   137601.62  10662.81 o 
  21  19  13    10842.47    10711.02   3535.73 o 
   1  21  13    68596.14    73982.40   6349.67 o 
   3  21  13    14265.34    23453.48   4097.48 o 
   5  21  13    15205.50    16065.74   3499.56 o 
   7  21  13   117801.02   110406.08   8564.14 o 
   9  21  13    11735.21    14800.69   3530.04 o 
  11  21  13    18085.08    16285.41   3788.64 o 
  13  21  13     2772.19     2504.04   2793.80 o 
  15  21  13    18448.75    22543.49   4214.59 o 
  17  21  13    24664.62    22680.80   4383.21 o 
  19  21  13    85637.41    83309.99  12055.70 o 
   1  23  13    21607.22    25601.58   4241.05 o 
   3  23  13    16017.37    13660.91   3613.31 o 
   5  23  13    17233.37    19076.89   9014.67 o 
   7  23  13    98499.10   107750.05   7810.36 o 
   9  23  13     5351.70     9286.56   3436.91 o 
  11  23  13    34652.89    29248.97   4727.56 o 
  13  23  13      508.40      -65.35   3364.08 o 
  15  23  13    12273.85    18038.54   4240.81 o 
  17  23  13    17435.87    14194.22   4027.66 o 
   1  25  13    10529.93    13202.88   3821.08 o 
   3  25  13    17411.55    19575.17   4331.38 o 
   5  25  13    15050.62    19007.05   4343.65 o 
   7  25  13    26958.01    27018.20   4710.67 o 
   9  25  13    35958.76    36444.08   5418.23 o 
  11  25  13    10324.90    12140.40   4149.64 o 
  13  25  13     4803.22     4856.52   3482.11 o 
   1  27  13    17433.27    16502.41   4154.48 o 
   3  27  13    41231.23    41658.58   5653.12 o 
   5  27  13    26166.64    23364.03   4803.42 o 
   7  27  13    38058.00    47541.14   6037.51 o 
   9  27  13    18288.38    18876.17   4325.26 o 
   2   8  14   165065.59   179342.64  10497.87 o 
   4   8  14      241.92      280.34   2498.68 o 
   6   8  14   208826.22   221803.56  12198.95 o 
   8   8  14      223.93     5558.03   2925.28 o 
  10   8  14   266248.94   233819.52  13437.90 o 
  12   8  14      100.66      475.36   2584.00 o 
  14   8  14  1795582.75  1789421.12  65657.98 o 
  16   8  14       47.84    -1913.62   2388.98 o 
  18   8  14     2636.16     3522.59   3095.98 o 
  20   8  14      101.89     2328.03   3254.37 o 
  22   8  14    46210.50    44223.12   7193.73 o 
   0  10  14     1387.17      962.91   2364.63 o 
   2  10  14    91986.84   102986.48   9191.61 o 
   4  10  14      955.75      885.68   1663.38 o 
   6  10  14   341841.81   357362.31  12216.97 o 
   8  10  14      648.64      733.14   1666.07 o 
  10  10  14    21220.09    20966.99   2927.77 o 
  12  10  14      745.89      886.15   1706.37 o 
  14  10  14   158025.92   164253.94  11459.58 o 
  16  10  14      163.78      -97.51   2986.22 o 
  18  10  14   270708.12   274490.19  15755.64 o 
  20  10  14      143.88     1328.56   3437.20 o 
  22  10  14    10665.32    17857.74   5290.28 o 
  24  10  14      560.61     2340.23   3644.42 o 
   2  12  14   460524.00   473336.62  14737.71 o 
   4  12  14      404.96     -993.17   2114.74 o 
   6  12  14   478807.84   470744.75  19819.33 o 
   8  12  14      277.10      -18.50   1693.37 o 
  10  12  14   164887.81   165161.67   7589.78 o 
  12  12  14      374.51      732.00   1775.57 o 
  14  12  14    58727.23    67530.70   7761.65 o 
  16  12  14      189.22      120.28   3924.75 o 
  18  12  14   376510.88   380640.25  13547.79 o 
  20  12  14       63.89      -36.57   3656.60 o 
  22  12  14   375696.38   371846.28  20592.95 o 
  24  12  14      245.38     1389.51   3754.11 o 
   0  14  14      464.72     -207.21   2267.10 o 
   2  14  14     9255.21    12919.43   2899.94 o 
   4  14  14     1795.06     1548.06   1993.76 o 
   6  14  14   193173.44   200887.59   8975.78 o 
   8  14  14     1848.08       57.03   1844.45 o 
  10  14  14    77236.11    76846.38   5332.43 o 
  12  14  14      572.90     -421.85   1859.60 o 
  14  14  14    59560.30    58543.43   5164.58 o 
  16  14  14     1303.50      579.82   2194.97 o 
  18  14  14   124208.72   117295.85   7101.25 o 
  20  14  14     1100.79    -2858.26   2858.26 o 
  22  14  14     6778.04     8849.38   4692.85 o 
   2  16  14   114549.63   130711.97   7047.62 o 
   4  16  14      655.98     -292.71   4138.07 o 
   6  16  14   155850.64   161323.58   7868.04 o 
   8  16  14      368.23    -1192.57   1996.74 o 
  10  16  14   162291.47   170251.66  10403.98 o 
  12  16  14      488.38      -32.13   4765.78 o 
  14  16  14  1288560.50  1274106.88  36023.30 o 
  16  16  14       10.44    -2014.43   2014.43 o 
  18  16  14      482.05     3138.23   2725.60 o 
  20  16  14       42.59    -2095.69   2095.69 o 
  22  16  14    48493.07    51584.16   5583.69 o 
   0  18  14      525.87     3437.21   3437.21 o 
   2  18  14   345196.09   364664.62  13352.19 o 
   4  18  14     2728.39     3771.95   2599.61 o 
   6  18  14   298297.38   302316.94  11910.19 o 
   8  18  14      284.63      124.32   2391.58 o 
  10  18  14   695633.62   707532.44  21276.94 o 
  12  18  14      664.29      259.86   2424.80 o 
  14  18  14   138350.28   138090.16   7789.14 o 
  16  18  14       39.89     3568.44   6399.04 o 
  18  18  14    25136.29    25960.30   4288.40 o 
  20  18  14      644.64     2111.68   2820.96 o 
   2  20  14   287190.56   302332.91  16332.11 o 
   4  20  14      537.01    -2325.05   2325.05 o 
   6  20  14   253066.62   258429.56  11329.70 o 
   8  20  14      531.71     -815.42   2391.50 o 
  10  20  14   149378.55   146218.38   8205.58 o 
  12  20  14      390.47     -436.54   2532.09 o 
  14  20  14    61444.00    70638.42   6446.28 o 
  16  20  14      447.30     3356.40   2892.12 o 
  18  20  14   313670.31   320132.88  13378.97 o 
   0  22  14       32.87     5082.67   4010.07 o 
   2  22  14    69586.84    73648.93   6532.03 o 
   4  22  14      421.05     3032.18   2831.23 o 
   6  22  14   169732.61   197768.69  11673.06 o 
   8  22  14      716.24     3492.41   2969.18 o 
  10  22  14     2889.27     3906.13   2989.08 o 
  12  22  14     1668.42     1170.79   2762.79 o 
  14  22  14    98059.73   116760.55  12800.86 o 
  16  22  14      650.81      415.82   2999.14 o 
   2  24  14    80711.11    83730.67   7217.92 o 
   4  24  14      631.10    -2097.37   2652.33 o 
   6  24  14    68692.93    80375.38  14347.04 o 
   8  24  14      471.27     2206.33   3016.14 o 
  10  24  14   134346.23   150248.84   8952.60 o 
  12  24  14      427.23     -848.51   3051.52 o 
  14  24  14   567692.62   533552.50  26736.97 o 
   0  26  14      497.06      926.34   4509.82 o 
   2  26  14     3158.34     9519.62   6106.65 o 
   4  26  14     3317.00     2450.87   3237.79 o 
   6  26  14    71430.84    70975.47   9749.72 o 
   8  26  14      678.84      479.38   3546.91 o 
   7  11  15    56155.16    53215.62   7060.46 o 
   9  11  15    11762.44    10434.47   4132.34 o 
  11  11  15     2250.70     1913.65   3242.24 o 
  13  11  15    28340.83    31063.49   5888.41 o 
   1  13  15    26588.55    29809.22   3679.04 o 
   3  13  15   136094.80   135498.95   6929.95 o 
   5  13  15     7999.03     6874.33   3949.38 o 
   7  13  15    75336.70    74462.73   5458.39 o 
   9  13  15     8864.29     7191.80   3912.83 o 
  11  13  15    11977.41    13250.29   4705.25 o 
  13  13  15    43152.25    41650.10   7071.74 o 
  15  13  15     5113.11     2498.77   3388.57 o 
  17  13  15    55292.90    59590.04   8559.90 o 
  19  13  15    15707.04    18662.92   5668.36 o 
  21  13  15    34513.70    33575.70   6705.39 o 
   1  15  15    14001.85    16379.08   3202.63 o 
   3  15  15   163805.88   181238.47   9702.57 o 
   5  15  15      299.11    -2422.49   3169.06 o 
   7  15  15    85249.45    98054.61   6288.70 o 
   9  15  15    25911.08    41069.90   4592.20 o 
  11  15  15     9475.94     9771.58   2976.53 o 
  13  15  15    15071.30    16667.05   3293.41 o 
  15  15  15    15229.87    13335.87   5156.37 o 
  17  15  15    54585.61    47542.25   7950.13 o 
  19  15  15    19252.41    18053.85   5961.06 o 
  21  15  15     8825.96     7057.66   5070.79 o 
   1  17  15    52972.11    59770.12   5470.00 o 
   3  17  15   140086.91   150683.03   7905.06 o 
   5  17  15     1991.23     5362.13   3260.51 o 
   7  17  15    36539.64    35698.20   4507.55 o 
   9  17  15      498.51     2378.54   2371.58 o 
  11  17  15     3238.10     -897.90   3882.18 o 
  13  17  15    10865.47    14254.84   4004.29 o 
  15  17  15     1583.53     7574.01   4302.64 o 
  17  17  15    39545.57    48852.50   7961.42 o 
  19  17  15    28422.11    24638.15   6558.79 o 
   1  19  15    34160.73    42346.70   5012.32 o 
   3  19  15   136760.92   130994.88   7652.89 o 
   5  19  15     7045.67    11564.18   3366.08 o 
   7  19  15    22995.12    26984.24   4149.39 o 
   9  19  15     1752.54     2851.78   2732.16 o 
  11  19  15     2277.43     2491.57   2712.12 o 
  13  19  15    19928.25    20931.28   4084.76 o 
  15  19  15      525.74      507.18   2632.70 o 
  17  19  15    15575.96    17422.40   3968.43 o 
   1  21  15     8481.31    11729.55   3305.26 o 
   3  21  15    75148.55    78025.30   6700.73 o 
   5  21  15     1847.19     2289.24   3997.93 o 
   7  21  15    64502.67    79384.73   7206.87 o 
   9  21  15    10182.79     7192.90   3204.50 o 
  11  21  15     7142.10    12811.08   3707.82 o 
  13  21  15    18830.92    22773.37   4302.29 o 
  15  21  15     6499.77    10123.18   3610.94 o 
   1  23  15    14558.15    16238.73   4668.74 o 
   3  23  15    77197.61    96462.96   9872.19 o 
   5  23  15     2683.38     3309.81   3291.00 o 
   7  23  15    45435.06    57535.44   6306.41 o 
   9  23  15    20823.17    26122.41   6948.55 o 
  11  23  15     4701.36     3996.14   3203.86 o 
   1  25  15    32963.32    38768.90   7778.16 o 
   3  25  15    73963.09    83946.45   7520.85 o 
   5  25  15     3088.72     3067.66   4357.54 o 
   7  25  15    16281.13    20164.92   4498.57 o 
   0  16  16   235054.17   275431.09  15006.64 o 
   2  16  16     1007.22     9885.07   3997.91 o 
   4  16  16   333877.41   361096.25  18952.33 o 
   6  16  16      271.80      499.74   3583.47 o 
   8  16  16   369967.50   386185.09  19958.86 o 
  10  16  16      558.14    -2230.53   3327.51 o 
  12  16  16    78663.30    87284.06  10390.67 o 
  14  16  16      382.73      414.42   4010.08 o 
   2  18  16     1252.43     1386.29   2415.25 o 
   4  18  16   149422.25   163144.34   8486.58 o 
   6  18  16      238.14      648.97   2534.30 o 
   8  18  16    40316.39    41940.45   5078.07 o 
  10  18  16      922.11     1535.78   4131.98 o 
  12  18  16    80038.61   104638.43  11439.49 o 
  14  18  16      612.90      -36.57   4485.44 o 
  16  18  16     5469.81     4839.08   5180.37 o 
   0  20  16    37119.09    34893.34   6900.64 o 
   2  20  16       93.92     -499.45   2736.35 o 
   4  20  16    99290.05   107907.62   7631.99 o 
   6  20  16     1403.48      590.34   2937.49 o 
   8  20  16    24852.51    30301.50   4668.26 o 
  10  20  16       61.77    -2594.62   2594.62 o 
  12  20  16   317104.03   320903.31  16210.33 o 
  14  20  16       44.95     -463.17   4375.73 o 
   2  22  16     1182.28     4202.28   3138.33 o 
   4  22  16   132935.80   145007.28   8954.91 o 
   6  22  16      345.66     -443.37   2872.12 o 
   8  22  16    15530.45    29725.21   4816.31 o 
  10  22  16       25.40     1275.27   3004.37 o 
   0  24  16   699136.69   790550.44  33914.85 o 
   2  24  16      676.66      151.46   2972.86 o 
   4  24  16    50671.13    57275.51   6316.58 o 
                                                 
